# Supplementary material for: Genome-Wide Identification of the Geranylgeranyl Pyrophosphate Synthase (GGPS) Gene Family Associated with Natural Rubber Synthesis in Taraxacum kok-saghyz L. Rodin
Source: Plants (Basel). 2024 Oct 4;13(19):2788. doi: 10.3390/plants13192788 (PMC11478434; doi:10.3390/plants13192788)
Supplement: Supplementary file 1 [file plants-13-02788-s001.zip]

Archive with 2 entries (2 files):
- All Supplementary Tables.xlsx
- Supplementary Figures.pdf
