# Supplementary material for: Genome-Wide Identification of the Geranylgeranyl Pyrophosphate Synthase (GGPS) Gene Family Associated with Natural Rubber Synthesis in Taraxacum kok-saghyz L. Rodin
Source: Plants (Basel). 2024 Oct 4;13(19):2788. doi: 10.3390/plants13192788 (PMC11478434; doi:10.3390/plants13192788)
Supplement: Supplementary file 1 [file plants-13-02788-s001.zip › All Supplementary Tables.xlsx]

## Sheet: OrthoFinder result
Supplementary Table S1 OrthoFinder result for eight species(T. kok-saghyz, A. thaliana, H. brasiliensis, T. mongolicum, L. sativa, N. tabacum, H. annuus, O. sativa)
Orthogroup	AT GCF_000001735.4_TAIR10.1_protein	HA GCF_002127325.2_HanXRQr2.0-SUNRISE_protein	HB GWHBCHG00000000.Protein	LS GCF_002870075.4_Lsat_Salinas_v11_protein	NT GCF_000715135.1_Ntab-TN90_protein	OS GCF_001433935.1_IRGSP-1.0_protein	TK GWHBCHF00000000.Protein	TM GWHBCHG00000000.Protein
OG0000000		XP_021971359.1, XP_021971398.1, XP_021971650.1, XP_021971697.1, XP_021974834.1, XP_021975210.1, XP_021975266.1, XP_021979400.1, XP_021979949.1, XP_021980188.1, XP_021980428.1, XP_021980533.1, XP_021984670.1, XP_021985194.1, XP_021985846.1, XP_021986296.1, XP_021986463.1, XP_021986537.1, XP_021986598.1, XP_021986620.1, XP_021990889.1, XP_021991171.1, XP_021991179.1, XP_021991187.1, XP_021991319.1,…	GWHPBCHG000781, GWHPBCHG000936, GWHPBCHG001090, GWHPBCHG001972, GWHPBCHG004595, GWHPBCHG004684, GWHPBCHG007086, GWHPBCHG007461, GWHPBCHG007596, GWHPBCHG008204, GWHPBCHG008981, GWHPBCHG011651, GWHPBCHG012547, GWHPBCHG014231, GWHPBCHG014570, GWHPBCHG015280, GWHPBCHG015863, GWHPBCHG017489, GWHPBCHG018121, GWHPBCHG018383, GWHPBCHG019962, GWHPBCHG021301, GWHPBCHG021344, GWHPBCHG023133, GWHPBCHG023640,…	XP_023728961.1, XP_023729370.1, XP_023729444.1, XP_023729445.1, XP_023729747.1, XP_023732207.1, XP_023733607.1, XP_023733832.1, XP_023737696.1, XP_023738523.1, XP_023740177.1, XP_023740543.1, XP_023741470.1, XP_023742074.1, XP_023743189.1, XP_023743261.1, XP_023744085.1, XP_023744406.1, XP_023744571.1, XP_023744840.1, XP_023744854.1, XP_023745249.1, XP_023745376.1, XP_023747228.1, XP_023747617.1,…	XP_016492827.1	XP_015614959.1, XP_025877363.1, XP_025883057.1	GWHPBCHF002348, GWHPBCHF003203, GWHPBCHF003565, GWHPBCHF003644, GWHPBCHF003695, GWHPBCHF004678, GWHPBCHF004964, GWHPBCHF006247, GWHPBCHF006397, GWHPBCHF006863, GWHPBCHF007889, GWHPBCHF008175, GWHPBCHF008610, GWHPBCHF008698, GWHPBCHF009091, GWHPBCHF009774, GWHPBCHF009901, GWHPBCHF010649, GWHPBCHF010722, GWHPBCHF011368, GWHPBCHF011822, GWHPBCHF012267, GWHPBCHF012470, GWHPBCHF013076, GWHPBCHF014753,…	GWHPBCHG000781, GWHPBCHG000936, GWHPBCHG001090, GWHPBCHG001972, GWHPBCHG004595, GWHPBCHG004684, GWHPBCHG007086, GWHPBCHG007461, GWHPBCHG007596, GWHPBCHG008204, GWHPBCHG008981, GWHPBCHG011651, GWHPBCHG012547, GWHPBCHG014231, GWHPBCHG014570, GWHPBCHG015280, GWHPBCHG015863, GWHPBCHG017489, GWHPBCHG018121, GWHPBCHG018383, GWHPBCHG019962, GWHPBCHG021301, GWHPBCHG021344, GWHPBCHG023133, GWHPBCHG023640,…
OG0000001		XP_021971379.1, XP_021971514.1, XP_021971541.1, XP_021974470.1, XP_021974742.1, XP_021974934.1, XP_021975082.1, XP_021975160.1, XP_021975401.1, XP_021979133.1, XP_021979755.1, XP_021979826.1, XP_021985410.1, XP_021991643.1, XP_021991854.1, XP_021992086.1, XP_021996204.1, XP_021996289.1, XP_021996302.1, XP_021996320.1, XP_022003383.1, XP_022003521.1, XP_022004222.1, XP_022014618.1, XP_022018904.1,…	GWHPBCHG000110, GWHPBCHG000199, GWHPBCHG000200, GWHPBCHG002143, GWHPBCHG002990, GWHPBCHG003169, GWHPBCHG004085, GWHPBCHG004907, GWHPBCHG005308, GWHPBCHG005421, GWHPBCHG005650, GWHPBCHG006474, GWHPBCHG006475, GWHPBCHG008038, GWHPBCHG010374, GWHPBCHG012775, GWHPBCHG012946, GWHPBCHG013747, GWHPBCHG014110, GWHPBCHG014168, GWHPBCHG014319, GWHPBCHG014644, GWHPBCHG015074, GWHPBCHG015507, GWHPBCHG015775,…	XP_023729984.1, XP_023730991.1, XP_023732715.1, XP_023732941.1, XP_023733917.2, XP_023734054.1, XP_023736918.1, XP_023738586.1, XP_023738976.2, XP_023742423.1, XP_023743119.1, XP_023744583.1, XP_023744974.1, XP_023745377.1, XP_023745791.1, XP_023746150.1, XP_023746734.1, XP_023747418.1, XP_023747455.1, XP_023747640.2, XP_023748154.1, XP_023749415.1, XP_023750082.1, XP_023751069.1, XP_023754518.2,…	XP_016451558.1, XP_016477917.1, XP_016482946.1	XP_015616785.1	GWHPBCHF000728, GWHPBCHF001533, GWHPBCHF005148, GWHPBCHF005444, GWHPBCHF005541, GWHPBCHF005885, GWHPBCHF006101, GWHPBCHF006895, GWHPBCHF006902, GWHPBCHF007954, GWHPBCHF010059, GWHPBCHF010143, GWHPBCHF010725, GWHPBCHF012472, GWHPBCHF012669, GWHPBCHF012672, GWHPBCHF012968, GWHPBCHF013628, GWHPBCHF013653, GWHPBCHF014647, GWHPBCHF015875, GWHPBCHF016010, GWHPBCHF016202, GWHPBCHF017358, GWHPBCHF020604,…	GWHPBCHG000110, GWHPBCHG000199, GWHPBCHG000200, GWHPBCHG002143, GWHPBCHG002990, GWHPBCHG003169, GWHPBCHG004085, GWHPBCHG004907, GWHPBCHG005308, GWHPBCHG005421, GWHPBCHG005650, GWHPBCHG006474, GWHPBCHG006475, GWHPBCHG008038, GWHPBCHG010374, GWHPBCHG012775, GWHPBCHG012946, GWHPBCHG013747, GWHPBCHG014110, GWHPBCHG014168, GWHPBCHG014319, GWHPBCHG014644, GWHPBCHG015074, GWHPBCHG015507, GWHPBCHG015775,…
OG0000002		XP_021971426.1, XP_021971436.1, XP_021971439.1, XP_021971570.1, XP_021971579.1, XP_021971678.1, XP_021971724.1, XP_021971806.1, XP_021971948.1, XP_021973595.1, XP_021974544.1, XP_021974572.1, XP_021974661.1, XP_021974984.2, XP_021975045.1, XP_021975048.1, XP_021975049.1, XP_021975162.1, XP_021975181.1, XP_021975239.1, XP_021975258.1, XP_021975361.1, XP_021975438.1, XP_021975462.1, XP_021975476.1,…
OG0000003		XP_021971259.1, XP_021971284.1, XP_021971373.2, XP_021971381.1, XP_021971408.1, XP_021971424.2, XP_021971590.1, XP_021971605.1, XP_021971740.1, XP_021971783.1, XP_021971797.1, XP_021972737.1, XP_021972738.1, XP_021972739.1, XP_021972740.1, XP_021974498.1, XP_021974653.1, XP_021974687.1, XP_021974843.1, XP_021974980.1, XP_021975032.1, XP_021975037.1, XP_021975047.1, XP_021975400.1, XP_021975460.1,…
OG0000004	NP_197389.1	XP_021969495.1, XP_021969589.1, XP_021969697.1, XP_021970148.1, XP_021970325.1, XP_021971340.1, XP_021971342.1, XP_021971343.1, XP_021971471.1, XP_021971472.1, XP_021973182.1, XP_021975009.1, XP_021975025.1, XP_021975026.1, XP_021975055.1, XP_021975056.1, XP_021975478.1, XP_021975493.1, XP_021975496.1, XP_021975497.1, XP_021975500.1, XP_021975504.1, XP_021975505.1, XP_021975513.1, XP_021975536.1,…
OG0000005					XP_016432449.1, XP_016432479.1, XP_016433071.1, XP_016433283.1, XP_016433452.1, XP_016433648.1, XP_016433686.1, XP_016434099.1, XP_016434203.1, XP_016434241.1, XP_016434343.1, XP_016434762.1, XP_016435120.1, XP_016435259.1, XP_016435297.1, XP_016436407.1, XP_016437194.1, XP_016437250.1, XP_016437264.1, XP_016437651.1, XP_016437690.1, XP_016437765.1, XP_016437769.1, XP_016437894.1, XP_016437949.1,…
OG0000006	NP_197298.1	XP_021978695.2, XP_021979114.2, XP_021979130.2, XP_021979169.1, XP_021979174.1, XP_021979177.2, XP_021979212.1, XP_021979451.1, XP_021980979.1, XP_021980987.2, XP_021980997.1, XP_021980998.1, XP_021980999.1, XP_021981000.1, XP_021981045.2, XP_021981046.1, XP_021981047.1, XP_021981052.2, XP_021981076.1, XP_021986941.2, XP_021986946.2, XP_021990374.1, XP_021990375.1, XP_021990376.1, XP_022000467.2,…	GWHPBCHG012343, GWHPBCHG012344, GWHPBCHG012345, GWHPBCHG012346, GWHPBCHG012347, GWHPBCHG012348, GWHPBCHG012448, GWHPBCHG012462, GWHPBCHG012463, GWHPBCHG012464, GWHPBCHG012488, GWHPBCHG012490, GWHPBCHG012494, GWHPBCHG012495, GWHPBCHG012496, GWHPBCHG013404, GWHPBCHG013421, GWHPBCHG013422, GWHPBCHG013423, GWHPBCHG013424, GWHPBCHG013425, GWHPBCHG013428, GWHPBCHG013429, GWHPBCHG013430, GWHPBCHG013434,…	XP_023730808.1, XP_023730868.2, XP_023738650.1, XP_023739993.1, XP_023740046.2, XP_023740048.2, XP_023740050.1, XP_023741568.1, XP_023741570.1, XP_023741572.1, XP_023741573.1, XP_023743987.2, XP_023744662.1, XP_023744687.2, XP_023745649.1, XP_023745650.1, XP_023753495.1, XP_023753496.1, XP_023753500.1, XP_023762170.1, XP_023762172.1, XP_023762175.1, XP_023762779.1, XP_023767544.1, XP_023767545.1,…			GWHPBCHF011702, GWHPBCHF011703, GWHPBCHF011713, GWHPBCHF011714, GWHPBCHF011715, GWHPBCHF011733, GWHPBCHF011734, GWHPBCHF011735, GWHPBCHF011736, GWHPBCHF012451, GWHPBCHF012453, GWHPBCHF012454, GWHPBCHF012560, GWHPBCHF012561, GWHPBCHF012562, GWHPBCHF012573, GWHPBCHF012583, GWHPBCHF012584, GWHPBCHF012589, GWHPBCHF012590, GWHPBCHF012591, GWHPBCHF012592, GWHPBCHF012593, GWHPBCHF012595, GWHPBCHF012596,…	GWHPBCHG012343, GWHPBCHG012344, GWHPBCHG012345, GWHPBCHG012346, GWHPBCHG012347, GWHPBCHG012348, GWHPBCHG012448, GWHPBCHG012462, GWHPBCHG012463, GWHPBCHG012464, GWHPBCHG012488, GWHPBCHG012490, GWHPBCHG012494, GWHPBCHG012495, GWHPBCHG012496, GWHPBCHG013404, GWHPBCHG013421, GWHPBCHG013422, GWHPBCHG013423, GWHPBCHG013424, GWHPBCHG013425, GWHPBCHG013428, GWHPBCHG013429, GWHPBCHG013430, GWHPBCHG013434,…
OG0000007		XP_021971125.2, XP_021971313.1, XP_021971322.1, XP_021971409.1, XP_021971651.1, XP_021971777.1, XP_021971778.1, XP_021971855.1, XP_021971963.1, XP_021974484.1, XP_021974492.1, XP_021974529.1, XP_021974608.1, XP_021974783.1, XP_021974832.1, XP_021974958.1, XP_021975253.1, XP_021975264.1, XP_021975265.1, XP_021975404.1, XP_021975405.1, XP_021975514.1, XP_021979360.1, XP_021979444.2, XP_021979496.1,…
OG0000008					XP_016432513.1, XP_016432521.1, XP_016432921.1, XP_016432979.1, XP_016433694.1, XP_016434024.1, XP_016434412.1, XP_016434469.1, XP_016435225.1, XP_016436134.1, XP_016436287.1, XP_016436386.1, XP_016436664.1, XP_016439288.1, XP_016439624.1, XP_016439702.1, XP_016439788.1, XP_016440066.1, XP_016440212.1, XP_016440386.1, XP_016440516.1, XP_016440862.1, XP_016441141.1, XP_016441310.1, XP_016441395.1,…
OG0000009					XP_016432365.1, XP_016432466.1, XP_016432555.1, XP_016433540.1, XP_016435116.1, XP_016435273.1, XP_016435330.1, XP_016435384.1, XP_016435908.1, XP_016436059.1, XP_016436069.1, XP_016436089.1, XP_016436152.1, XP_016436529.1, XP_016436578.1, XP_016436679.1, XP_016437581.1, XP_016437963.1, XP_016438367.1, XP_016438631.1, XP_016439762.1, XP_016440408.1, XP_016442138.1, XP_016442147.1, XP_016442354.1,…
OG0000010		XP_021971255.1, XP_021971299.1, XP_021971374.1, XP_021971413.1, XP_021971414.1, XP_021971789.1, XP_021971823.1, XP_021971946.1, XP_021972048.1, XP_021974330.1, XP_021974362.1, XP_021974374.1, XP_021974509.1, XP_021974510.1, XP_021974717.1, XP_021974860.1, XP_021974869.1, XP_021974945.1, XP_021975024.1, XP_021975053.1, XP_021975169.1, XP_021975170.1, XP_021975182.1, XP_021975338.1, XP_021975386.1,…
OG0000011		XP_021971126.1, XP_021971127.1, XP_021971224.1, XP_021971518.1, XP_021971764.1, XP_021972044.1, XP_021974527.1, XP_021974809.1, XP_021974839.1, XP_021974872.1, XP_021974875.1, XP_021974894.1, XP_021974895.1, XP_021974992.1, XP_021975089.1, XP_021975263.1, XP_021975371.1, XP_021975376.1, XP_021975412.1, XP_021979167.1, XP_021979268.1, XP_021979356.1, XP_021979551.1, XP_021979670.1, XP_021980052.1,…
OG0000012		XP_021971329.1, XP_021971391.1, XP_021971427.1, XP_021971547.1, XP_021971558.1, XP_021971586.1, XP_021971732.1, XP_021971779.1, XP_021974210.1, XP_021974497.1, XP_021974741.1, XP_021974752.1, XP_021974842.1, XP_021974863.1, XP_021974967.1, XP_021975016.1, XP_021975017.1, XP_021975018.1, XP_021975040.1, XP_021975050.1, XP_021975109.1, XP_021975126.1, XP_021975339.1, XP_021975408.1, XP_021976409.1,…
OG0000013		XP_021968935.1, XP_021971081.1, XP_021971280.1, XP_021972042.1, XP_021974602.1, XP_021974802.1, XP_021974807.1, XP_021975190.1, XP_021975254.1, XP_021975300.1, XP_021975308.1, XP_021975329.1, XP_021975490.1, XP_021979407.2, XP_021979483.1, XP_021979485.1, XP_021979533.1, XP_021979636.1, XP_021979754.1, XP_021980065.1, XP_021980102.1, XP_021980214.1, XP_021980337.1, XP_021980785.1, XP_021980806.1,…
OG0000014		XP_021968896.1, XP_021970674.1, XP_021971441.1, XP_021971510.1, XP_021971545.1, XP_021971672.1, XP_021971718.1, XP_021971741.1, XP_021971918.1, XP_021971965.1, XP_021973832.1, XP_021974589.1, XP_021974777.1, XP_021975075.1, XP_021975108.1, XP_021975272.1, XP_021975325.1, XP_021975900.1, XP_021979184.1, XP_021979185.1, XP_021979480.1, XP_021979604.1, XP_021979741.1, XP_021979753.1, XP_021980024.1,…
OG0000015	NP_001031504.1, NP_001078769.1, NP_001319585.1, NP_001323726.1, NP_001323727.1, NP_001323728.1, NP_001324518.1, NP_001324519.1, NP_001326881.1, NP_001327017.1, NP_001327851.1, NP_175350.1, NP_181739.1, NP_181740.1, NP_187818.1, NP_188508.1, NP_190236.1, NP_196543.1, NP_200745.1, NP_566988.1, NP_850284.1, NP_850363.1	XP_021970266.1, XP_021977096.1, XP_021981820.1, XP_021981821.1, XP_021988071.1, XP_021997882.1, XP_021997883.1, XP_022001396.1, XP_022005211.1, XP_022006274.1, XP_022006275.1, XP_022006276.1, XP_022006277.1, XP_022010246.1, XP_022022552.1, XP_022036108.1, XP_022036109.1, XP_022041375.1	GWHPBCHG008950, GWHPBCHG008951, GWHPBCHG008952, GWHPBCHG010882, GWHPBCHG010883, GWHPBCHG010884, GWHPBCHG013411, GWHPBCHG014505, GWHPBCHG014506, GWHPBCHG014507, GWHPBCHG014508, GWHPBCHG014514, GWHPBCHG014515, GWHPBCHG014516, GWHPBCHG014517, GWHPBCHG014519, GWHPBCHG014520, GWHPBCHG014521, GWHPBCHG014522, GWHPBCHG014523, GWHPBCHG014524, GWHPBCHG014532, GWHPBCHG014533, GWHPBCHG014534, GWHPBCHG014545,…	XP_023730591.1, XP_023731715.1, XP_023734296.1, XP_023734298.1, XP_023734300.1, XP_023734301.1, XP_023734302.1, XP_023734573.1, XP_023741167.1, XP_023745138.1, XP_023749302.1, XP_023749303.1, XP_023761231.1, XP_023766961.1, XP_023766962.1, XP_052619561.1, XP_052624638.1	XP_016432747.1, XP_016436319.1, XP_016436710.1, XP_016436711.1, XP_016465453.1, XP_016467590.1, XP_016473558.1, XP_016473559.1, XP_016474144.1, XP_016474775.1, XP_016474925.1, XP_016476808.1, XP_016479231.1, XP_016484242.1, XP_016486006.1, XP_016486007.1, XP_016489147.1, XP_016489149.1, XP_016494950.1, XP_016494951.1, XP_016496216.1, XP_016496217.1, XP_016496218.1, XP_016503402.1, XP_016503403.1,…	XP_015614904.1, XP_015617195.1, XP_015617196.1, XP_015618576.1, XP_015619350.1, XP_015621552.1, XP_015629761.1, XP_015630316.1, XP_015639713.1, XP_015640005.1, XP_015640006.1, XP_015641450.1	GWHPBCHF004861, GWHPBCHF004862, GWHPBCHF010227, GWHPBCHF013193, GWHPBCHF013194, GWHPBCHF013195, GWHPBCHF013200, GWHPBCHF013201, GWHPBCHF013202, GWHPBCHF013203, GWHPBCHF013204, GWHPBCHF013212, GWHPBCHF013213, GWHPBCHF013218, GWHPBCHF013219, GWHPBCHF013220, GWHPBCHF013223, GWHPBCHF013224, GWHPBCHF013225, GWHPBCHF015589, GWHPBCHF015590, GWHPBCHF018286, GWHPBCHF018287, GWHPBCHF028296, GWHPBCHF034667,…	GWHPBCHG008950, GWHPBCHG008951, GWHPBCHG008952, GWHPBCHG010882, GWHPBCHG010883, GWHPBCHG010884, GWHPBCHG013411, GWHPBCHG014505, GWHPBCHG014506, GWHPBCHG014507, GWHPBCHG014508, GWHPBCHG014514, GWHPBCHG014515, GWHPBCHG014516, GWHPBCHG014517, GWHPBCHG014519, GWHPBCHG014520, GWHPBCHG014521, GWHPBCHG014522, GWHPBCHG014523, GWHPBCHG014524, GWHPBCHG014532, GWHPBCHG014533, GWHPBCHG014534, GWHPBCHG014545,…
OG0000016					XP_016432395.1, XP_016433375.1, XP_016434342.1, XP_016434619.1, XP_016436799.1, XP_016436924.1, XP_016437243.1, XP_016437595.1, XP_016437614.1, XP_016438139.1, XP_016438140.1, XP_016438393.1, XP_016439393.1, XP_016439511.1, XP_016439690.1, XP_016440208.1, XP_016440456.1, XP_016440601.1, XP_016440673.1, XP_016440695.1, XP_016440805.1, XP_016440836.1, XP_016441368.1, XP_016441433.1, XP_016442368.1,…
OG0000017					XP_016433326.1, XP_016433336.1, XP_016433557.1, XP_016433564.1, XP_016433644.1, XP_016433660.1, XP_016434071.1, XP_016434162.1, XP_016434382.1, XP_016434560.1, XP_016434835.1, XP_016435012.1, XP_016435095.1, XP_016435629.1, XP_016437315.1, XP_016437393.1, XP_016437521.1, XP_016437648.1, XP_016438698.1, XP_016438974.1, XP_016439115.1, XP_016439408.1, XP_016439422.1, XP_016439694.1, XP_016440272.1,…		GWHPBCHF050938
OG0000018		XP_021972059.1, XP_021979658.1, XP_021980241.1, XP_021985001.1, XP_021991305.1, XP_021991595.1, XP_021991629.1, XP_021991957.1, XP_021995806.1, XP_022003176.1, XP_022003569.1, XP_022003890.1, XP_022003891.1, XP_022003905.1, XP_022004244.1, XP_022004245.1, XP_022005310.1, XP_022008496.1, XP_022013719.1, XP_022013731.1, XP_022013860.1, XP_022013946.1, XP_022014345.1, XP_022019577.2, XP_022021053.1,…	GWHPBCHG009001, GWHPBCHG010191, GWHPBCHG018449, GWHPBCHG022847, GWHPBCHG026744, GWHPBCHG027301, GWHPBCHG027756, GWHPBCHG031349, GWHPBCHG037220, GWHPBCHG037258, GWHPBCHG039243, GWHPBCHG039456, GWHPBCHG041636, GWHPBCHG043622, GWHPBCHG049609, GWHPBCHG049777, GWHPBCHG050694, GWHPBCHG056109, GWHPBCHG056296, GWHPBCHG056301, GWHPBCHG057499, GWHPBCHG058400, GWHPBCHG065045, GWHPBCHG066994, GWHPBCHG067393	XP_023728763.2, XP_023728930.2, XP_023729450.1, XP_023730161.2, XP_023730691.1, XP_023731274.1, XP_023731390.1, XP_023731391.2, XP_023731392.2, XP_023731393.1, XP_023731769.1, XP_023732790.1, XP_023734866.1, XP_023737962.2, XP_023738001.1, XP_023738351.1, XP_023738526.1, XP_023738924.1, XP_023739450.1, XP_023739507.1, XP_023741513.1, XP_023742452.1, XP_023743051.1, XP_023743052.2, XP_023744307.1,…	XP_016433422.1, XP_016436279.1, XP_016441921.1, XP_016453936.1, XP_016462640.1, XP_016467103.1, XP_016470597.1, XP_016471719.1, XP_016471858.1, XP_016472969.1, XP_016474463.1, XP_016475150.1, XP_016479289.1, XP_016484911.1, XP_016486394.1, XP_016491269.1, XP_016494587.1, XP_016495308.1, XP_016503438.1, XP_016504880.1	XP_015629553.1, XP_015629554.1, XP_015642326.1, XP_025879586.1	GWHPBCHF000797, GWHPBCHF004268, GWHPBCHF006151, GWHPBCHF008181, GWHPBCHF008353, GWHPBCHF014507, GWHPBCHF019662, GWHPBCHF020892, GWHPBCHF021112, GWHPBCHF021310, GWHPBCHF025206, GWHPBCHF036071, GWHPBCHF048452, GWHPBCHF051866, GWHPBCHF053164	GWHPBCHG009001, GWHPBCHG010191, GWHPBCHG018449, GWHPBCHG022847, GWHPBCHG026744, GWHPBCHG027301, GWHPBCHG027756, GWHPBCHG031349, GWHPBCHG037220, GWHPBCHG037258, GWHPBCHG039243, GWHPBCHG039456, GWHPBCHG041636, GWHPBCHG043622, GWHPBCHG049609, GWHPBCHG049777, GWHPBCHG050694, GWHPBCHG056109, GWHPBCHG056296, GWHPBCHG056301, GWHPBCHG057499, GWHPBCHG058400, GWHPBCHG065045, GWHPBCHG066994, GWHPBCHG067393
OG0000019		XP_021971090.2, XP_021971262.1, XP_021972026.1, XP_021973926.1, XP_021973971.2, XP_021974528.1, XP_021974836.1, XP_021975004.1, XP_021975072.1, XP_021975381.1, XP_021975643.1, XP_021978267.1, XP_021978268.1, XP_021978845.2, XP_021978929.2, XP_021979415.1, XP_021980009.1, XP_021980081.1, XP_021980466.1, XP_021981431.1, XP_021982578.2, XP_021982748.1, XP_021984691.1, XP_021985272.1, XP_021985851.1,…
OG0000020		XP_021971432.1, XP_021971528.1, XP_021971747.1, XP_021971759.1, XP_021971770.1, XP_021974545.1, XP_021974695.1, XP_021975411.1, XP_021979076.1, XP_021979264.1, XP_021979784.1, XP_021979865.1, XP_021979982.1, XP_021980067.1, XP_021980148.1, XP_021980295.1, XP_021980296.1, XP_021980626.1, XP_021984703.1, XP_021984762.1, XP_021985417.1, XP_021985573.1, XP_021986043.1, XP_021986095.1, XP_021986274.1,…
OG0000021		XP_022023894.1, XP_022033341.1, XP_022035269.1, XP_022037650.1, XP_035844485.1	GWHPBCHG014645, GWHPBCHG014649, GWHPBCHG040624, GWHPBCHG054476, GWHPBCHG054480, GWHPBCHG054481, GWHPBCHG054482, GWHPBCHG054486, GWHPBCHG054487, GWHPBCHG054488, GWHPBCHG054489, GWHPBCHG054490, GWHPBCHG054491, GWHPBCHG054492, GWHPBCHG054493, GWHPBCHG054497, GWHPBCHG054500, GWHPBCHG054501, GWHPBCHG054502, GWHPBCHG054503, GWHPBCHG054530, GWHPBCHG054531, GWHPBCHG054532, GWHPBCHG054533, GWHPBCHG054539,…	XP_023732809.1, XP_023732845.3, XP_023732846.2, XP_023732931.1, XP_023732977.1, XP_023732979.1, XP_023732982.2, XP_023732984.1, XP_023732985.1, XP_023732989.1, XP_023732990.1, XP_023733006.1, XP_023733029.1, XP_023733426.1, XP_023736708.1, XP_023740814.1, XP_023740836.1, XP_023741006.1, XP_023748432.1, XP_023748433.1, XP_023751627.1, XP_023755281.1, XP_023755442.1, XP_023756398.1, XP_023757478.1,…	XP_016434385.1, XP_016434386.1, XP_016442541.1, XP_016445228.1, XP_016445229.1, XP_016445231.1, XP_016445232.1, XP_016449569.1, XP_016449570.1, XP_016453426.1, XP_016454044.1, XP_016454045.1, XP_016460633.1, XP_016460641.1, XP_016460647.1, XP_016461552.1, XP_016461553.1, XP_016461554.1, XP_016462447.1, XP_016465133.1, XP_016466373.1, XP_016466862.1, XP_016466864.1, XP_016466865.1, XP_016467189.1,…		GWHPBCHF013267, GWHPBCHF017084, GWHPBCHF033894, GWHPBCHF033934, GWHPBCHF044535, GWHPBCHF044995, GWHPBCHF044998, GWHPBCHF044999, GWHPBCHF045003, GWHPBCHF045005, GWHPBCHF045006, GWHPBCHF045007, GWHPBCHF045009, GWHPBCHF045010, GWHPBCHF045011, GWHPBCHF045014, GWHPBCHF045015, GWHPBCHF045016, GWHPBCHF045017, GWHPBCHF045018, GWHPBCHF045021, GWHPBCHF045022, GWHPBCHF045023, GWHPBCHF045024, GWHPBCHF045025,…	GWHPBCHG014645, GWHPBCHG014649, GWHPBCHG040624, GWHPBCHG054476, GWHPBCHG054480, GWHPBCHG054481, GWHPBCHG054482, GWHPBCHG054486, GWHPBCHG054487, GWHPBCHG054488, GWHPBCHG054489, GWHPBCHG054490, GWHPBCHG054491, GWHPBCHG054492, GWHPBCHG054493, GWHPBCHG054497, GWHPBCHG054500, GWHPBCHG054501, GWHPBCHG054502, GWHPBCHG054503, GWHPBCHG054530, GWHPBCHG054531, GWHPBCHG054532, GWHPBCHG054533, GWHPBCHG054539,…
OG0000022	NP_001327638.1, NP_001327639.1, NP_001327640.1, NP_175044.1	XP_021973659.1, XP_021979622.1, XP_021984667.1, XP_021986076.1, XP_021991373.1, XP_021991606.1, XP_021991697.1, XP_021994181.1, XP_021994198.1, XP_021996176.1, XP_021996242.2, XP_022003043.1, XP_022003145.1, XP_022003175.1, XP_022004512.1, XP_022008470.1, XP_022014453.1, XP_022014922.1, XP_022014975.1, XP_022015011.1, XP_022018967.1, XP_022019347.1, XP_022019376.1, XP_022024324.1, XP_022024442.1,…	GWHPBCHG000578, GWHPBCHG003258, GWHPBCHG005099, GWHPBCHG005946, GWHPBCHG008489, GWHPBCHG009535, GWHPBCHG020660, GWHPBCHG021783, GWHPBCHG021816, GWHPBCHG025202, GWHPBCHG025205, GWHPBCHG027071, GWHPBCHG031151, GWHPBCHG034113, GWHPBCHG038398, GWHPBCHG038399, GWHPBCHG038402, GWHPBCHG039154, GWHPBCHG042263, GWHPBCHG044138, GWHPBCHG050852, GWHPBCHG052925, GWHPBCHG053192, GWHPBCHG053196, GWHPBCHG055209,…	XP_023730361.1, XP_023733621.1, XP_023744182.2, XP_023744750.1, XP_023746183.1, XP_023746810.1, XP_023751754.2, XP_023753688.1, XP_023757720.2, XP_023758563.1, XP_023758686.3, XP_023758688.2, XP_023770921.1, XP_052621728.1, XP_052621954.1, XP_052622682.1, XP_052622964.1, XP_052623000.1, XP_052623008.1, XP_052623011.1, XP_052623749.1, XP_052623751.1, XP_052623752.1, XP_052623753.1, XP_052623754.1,…	XP_016441912.1, XP_016457391.1, XP_016489984.1	XP_015616322.1	GWHPBCHF002042, GWHPBCHF004110, GWHPBCHF013656, GWHPBCHF019147, GWHPBCHF019150, GWHPBCHF033604, GWHPBCHF033606, GWHPBCHF033608, GWHPBCHF037659, GWHPBCHF042293, GWHPBCHF048042, GWHPBCHF049845, GWHPBCHF049893, GWHPBCHF049895, GWHPBCHF049897, GWHPBCHF056482, GWHPBCHF056483	GWHPBCHG000578, GWHPBCHG003258, GWHPBCHG005099, GWHPBCHG005946, GWHPBCHG008489, GWHPBCHG009535, GWHPBCHG020660, GWHPBCHG021783, GWHPBCHG021816, GWHPBCHG025202, GWHPBCHG025205, GWHPBCHG027071, GWHPBCHG031151, GWHPBCHG034113, GWHPBCHG038398, GWHPBCHG038399, GWHPBCHG038402, GWHPBCHG039154, GWHPBCHG042263, GWHPBCHG044138, GWHPBCHG050852, GWHPBCHG052925, GWHPBCHG053192, GWHPBCHG053196, GWHPBCHG055209,…
OG0000023		XP_021971564.1, XP_021971565.1, XP_021971619.2, XP_021971717.1, XP_021974446.1, XP_021974447.1, XP_021974450.1, XP_021974508.1, XP_021974514.1, XP_021974973.1, XP_021975171.1, XP_021975206.1, XP_021975247.1, XP_021975483.1, XP_021979156.1, XP_021979207.1, XP_021979208.1, XP_021979288.1, XP_021980502.1, XP_021980545.1, XP_021984806.1, XP_021985048.1, XP_021985052.1, XP_021985296.1, XP_021985412.1,…	GWHPBCHG036185, GWHPBCHG044273, GWHPBCHG050057	XP_023733535.1, XP_023737239.2, XP_023739861.1, XP_023743054.1, XP_023745788.1, XP_023746717.1, XP_023748530.1, XP_023754305.1, XP_023758475.1, XP_023760260.2, XP_023764017.1, XP_023768988.1, XP_023769878.1, XP_023770200.2, XP_052619629.1, XP_052621664.1, XP_052621917.1, XP_052624863.1, XP_052625950.1, XP_052627003.1, XP_052627159.1		XP_025880717.1	GWHPBCHF007728	GWHPBCHG036185, GWHPBCHG044273, GWHPBCHG050057
OG0000024		XP_021994340.1, XP_022024306.1, XP_022024645.1, XP_035830806.1, XP_035830840.1, XP_035834025.1	GWHPBCHG003884, GWHPBCHG007885, GWHPBCHG008212, GWHPBCHG008215, GWHPBCHG014332, GWHPBCHG024892, GWHPBCHG035387, GWHPBCHG035923, GWHPBCHG038617, GWHPBCHG042614, GWHPBCHG042770, GWHPBCHG042833, GWHPBCHG042871, GWHPBCHG042873, GWHPBCHG042876, GWHPBCHG043238, GWHPBCHG044082, GWHPBCHG049969, GWHPBCHG050649, GWHPBCHG056814, GWHPBCHG058734, GWHPBCHG059127, GWHPBCHG066260	XP_023729974.1, XP_023730502.2, XP_023732133.1, XP_023733892.1, XP_023733989.1, XP_023735046.1, XP_023735632.2, XP_023735654.1, XP_023735791.1, XP_023735805.1, XP_023735806.1, XP_023735891.2, XP_023735910.2, XP_023737323.1, XP_023738294.1, XP_023739564.2, XP_023741775.1, XP_023741831.1, XP_023742549.1, XP_023743333.1, XP_023747170.1, XP_023748177.1, XP_023749727.1, XP_023749744.1, XP_023750592.1,…			GWHPBCHF002616, GWHPBCHF003783, GWHPBCHF004190, GWHPBCHF004507, GWHPBCHF005015, GWHPBCHF005884, GWHPBCHF005888, GWHPBCHF006045, GWHPBCHF006636, GWHPBCHF009847, GWHPBCHF010512, GWHPBCHF012439, GWHPBCHF013623, GWHPBCHF017935, GWHPBCHF018239, GWHPBCHF020985, GWHPBCHF021432, GWHPBCHF023386, GWHPBCHF024928, GWHPBCHF026099, GWHPBCHF029415, GWHPBCHF029752, GWHPBCHF030487, GWHPBCHF030639, GWHPBCHF030892,…	GWHPBCHG003884, GWHPBCHG007885, GWHPBCHG008212, GWHPBCHG008215, GWHPBCHG014332, GWHPBCHG024892, GWHPBCHG035387, GWHPBCHG035923, GWHPBCHG038617, GWHPBCHG042614, GWHPBCHG042770, GWHPBCHG042833, GWHPBCHG042871, GWHPBCHG042873, GWHPBCHG042876, GWHPBCHG043238, GWHPBCHG044082, GWHPBCHG049969, GWHPBCHG050649, GWHPBCHG056814, GWHPBCHG058734, GWHPBCHG059127, GWHPBCHG066260
OG0000025		XP_021971245.1, XP_021971467.1, XP_021972077.1, XP_021975038.1, XP_021975452.1, XP_021975552.1, XP_021978656.1, XP_021979082.1, XP_021979971.1, XP_021979972.2, XP_021980057.1, XP_021980138.1, XP_021980685.2, XP_021980689.1, XP_021980833.1, XP_021980841.1, XP_021980845.1, XP_021984780.1, XP_021985143.1, XP_021985187.1, XP_021985210.1, XP_021985328.1, XP_021986510.1, XP_021986572.1, XP_021986899.1,…	GWHPBCHG002647, GWHPBCHG016073, GWHPBCHG024081, GWHPBCHG038476	XP_023737818.1, XP_023739156.1, XP_023742978.1, XP_023743004.1, XP_023744543.1, XP_023746732.1, XP_023750321.1, XP_023751748.1, XP_023751941.1, XP_023752713.1, XP_023752858.1, XP_023756892.2, XP_023758317.1, XP_023763052.1, XP_023763215.1, XP_023763281.1, XP_023767901.1, XP_023769207.1, XP_042753256.1, XP_042755658.1, XP_042758131.1, XP_052621614.1, XP_052621712.1, XP_052621788.1, XP_052622713.1,…	XP_016448801.1, XP_016451262.1, XP_016452197.1, XP_016459171.1, XP_016468717.1, XP_016472567.1, XP_016476860.1, XP_016483297.1, XP_016490572.1, XP_016492235.1, XP_016496021.1, XP_016499754.1, XP_016502737.1, XP_016502885.1, XP_016506668.1, XP_016508857.1	XP_015639159.1, XP_015639858.1, XP_015645983.1, XP_015646081.1, XP_015649239.1, XP_025882973.1	GWHPBCHF009929, GWHPBCHF011780, GWHPBCHF012652, GWHPBCHF015011, GWHPBCHF018232, GWHPBCHF021205, GWHPBCHF031791, GWHPBCHF049176, GWHPBCHF055193	GWHPBCHG002647, GWHPBCHG016073, GWHPBCHG024081, GWHPBCHG038476
OG0000026	NP_001321684.1, NP_001321685.1, NP_172814.1	XP_021976615.1, XP_021976616.1, XP_021976617.1, XP_021976618.1, XP_021976619.1, XP_021976620.1, XP_021976623.1, XP_021977394.1, XP_021978435.1, XP_021978437.1, XP_021979146.1, XP_021979153.1, XP_021979159.1, XP_021979165.1, XP_021991781.1, XP_021997459.1, XP_021997461.1, XP_021997462.1, XP_021997463.1, XP_022020143.1, XP_022028307.1, XP_022028313.1, XP_022036598.1, XP_022036602.2, XP_035832351.1	GWHPBCHG000530, GWHPBCHG000531, GWHPBCHG000532, GWHPBCHG000533, GWHPBCHG000540, GWHPBCHG000541, GWHPBCHG000542, GWHPBCHG044553, GWHPBCHG044554, GWHPBCHG059891, GWHPBCHG059892, GWHPBCHG064544, GWHPBCHG065182, GWHPBCHG065183, GWHPBCHG065184, GWHPBCHG065187, GWHPBCHG065188, GWHPBCHG065189, GWHPBCHG065190, GWHPBCHG065191, GWHPBCHG065195, GWHPBCHG065196, GWHPBCHG065200, GWHPBCHG065210, GWHPBCHG065211,…	XP_023731481.2, XP_023731484.2, XP_023731491.1, XP_023731492.1, XP_023731510.1, XP_023731523.1, XP_023731526.1, XP_023731527.1, XP_023731537.1, XP_023731543.1, XP_023731544.1, XP_023762039.1, XP_023762054.1, XP_023762056.1, XP_023765602.1, XP_023765603.1, XP_042752820.1, XP_042752963.1, XP_042758031.1, XP_042758032.1, XP_042758033.1, XP_052619554.1, XP_052622202.1, XP_052622224.1, XP_052622236.1,…	XP_016466101.1, XP_016466102.1, XP_016469276.1, XP_016479267.1, XP_016489743.1, XP_016490447.1, XP_016490448.1	XP_025875913.1	GWHPBCHF005664, GWHPBCHF005665, GWHPBCHF037117, GWHPBCHF037118, GWHPBCHF054786, GWHPBCHF054788, GWHPBCHF055317, GWHPBCHF055318, GWHPBCHF055322, GWHPBCHF055323, GWHPBCHF055324, GWHPBCHF055329, GWHPBCHF055336, GWHPBCHF055338, GWHPBCHF055343, GWHPBCHF055344, GWHPBCHF055345, GWHPBCHF055351, GWHPBCHF055354	GWHPBCHG000530, GWHPBCHG000531, GWHPBCHG000532, GWHPBCHG000533, GWHPBCHG000540, GWHPBCHG000541, GWHPBCHG000542, GWHPBCHG044553, GWHPBCHG044554, GWHPBCHG059891, GWHPBCHG059892, GWHPBCHG064544, GWHPBCHG065182, GWHPBCHG065183, GWHPBCHG065184, GWHPBCHG065187, GWHPBCHG065188, GWHPBCHG065189, GWHPBCHG065190, GWHPBCHG065191, GWHPBCHG065195, GWHPBCHG065196, GWHPBCHG065200, GWHPBCHG065210, GWHPBCHG065211,…
OG0000027	NP_001319251.1, NP_001321579.1, NP_001321966.1, NP_001321967.1, NP_176008.4, NP_176009.1, NP_564709.2	XP_021991433.2, XP_021993390.1, XP_021993437.1, XP_022013956.1, XP_035835634.1, XP_035835635.1, XP_035835636.1, XP_035835637.1, XP_035835638.1, XP_035835641.1	GWHPBCHG000155, GWHPBCHG000156, GWHPBCHG000157, GWHPBCHG000196, GWHPBCHG034960, GWHPBCHG034961, GWHPBCHG034963, GWHPBCHG035054, GWHPBCHG035055, GWHPBCHG035059, GWHPBCHG035060, GWHPBCHG035063, GWHPBCHG035075, GWHPBCHG035076, GWHPBCHG035077, GWHPBCHG035078, GWHPBCHG035079, GWHPBCHG035080, GWHPBCHG035081, GWHPBCHG035082, GWHPBCHG035083, GWHPBCHG035084, GWHPBCHG035085, GWHPBCHG035097, GWHPBCHG035098,…	XP_023757149.1, XP_023757152.1, XP_023757153.1, XP_023757154.1, XP_023757155.1, XP_023757162.1, XP_052621390.1	XP_016449045.1, XP_016449384.1	XP_015634909.1, XP_015634952.1, XP_015634953.1, XP_015634954.1, XP_015634955.1, XP_015634956.1, XP_015634957.1, XP_015634958.1, XP_015634959.1, XP_015634961.1, XP_015636432.1, XP_015636557.1, XP_015636558.1, XP_015637010.2, XP_015637011.2, XP_015637350.1, XP_015637892.1, XP_015637893.1, XP_015638564.1, XP_015639169.1, XP_015639170.1, XP_015639171.1, XP_015639172.1, XP_015639173.1, XP_015639174.1,…	GWHPBCHF030540, GWHPBCHF030541, GWHPBCHF030542, GWHPBCHF030543, GWHPBCHF030547, GWHPBCHF030548, GWHPBCHF030549, GWHPBCHF030579, GWHPBCHF030580, GWHPBCHF030582, GWHPBCHF030583, GWHPBCHF030591, GWHPBCHF030592, GWHPBCHF030593, GWHPBCHF030598, GWHPBCHF030607, GWHPBCHF030609, GWHPBCHF030610, GWHPBCHF030611, GWHPBCHF030612, GWHPBCHF030620, GWHPBCHF030621, GWHPBCHF030622	GWHPBCHG000155, GWHPBCHG000156, GWHPBCHG000157, GWHPBCHG000196, GWHPBCHG034960, GWHPBCHG034961, GWHPBCHG034963, GWHPBCHG035054, GWHPBCHG035055, GWHPBCHG035059, GWHPBCHG035060, GWHPBCHG035063, GWHPBCHG035075, GWHPBCHG035076, GWHPBCHG035077, GWHPBCHG035078, GWHPBCHG035079, GWHPBCHG035080, GWHPBCHG035081, GWHPBCHG035082, GWHPBCHG035083, GWHPBCHG035084, GWHPBCHG035085, GWHPBCHG035097, GWHPBCHG035098,…
OG0000028		XP_021981437.1, XP_022016510.1, XP_022016511.1, XP_022016685.1, XP_022016686.1, XP_022016687.1, XP_022017667.1, XP_022017934.1, XP_022017935.1, XP_022017936.1, XP_022017937.1, XP_022017967.2, XP_022018545.1, XP_022019774.1, XP_022019780.1, XP_035841500.1, XP_035841757.1, XP_035841758.1, XP_035841759.1, XP_035841778.1, XP_035842778.1	GWHPBCHG006012, GWHPBCHG006013, GWHPBCHG006015, GWHPBCHG015739, GWHPBCHG029102, GWHPBCHG029103, GWHPBCHG029105, GWHPBCHG029107, GWHPBCHG029108, GWHPBCHG029109, GWHPBCHG029110, GWHPBCHG029111, GWHPBCHG029112, GWHPBCHG029128, GWHPBCHG029129, GWHPBCHG033738, GWHPBCHG033739, GWHPBCHG036540, GWHPBCHG036543, GWHPBCHG036547, GWHPBCHG036757, GWHPBCHG037603, GWHPBCHG053474, GWHPBCHG054772, GWHPBCHG057940,…	XP_023728897.1, XP_023728898.1, XP_023728916.1, XP_023728917.1, XP_023732928.1, XP_023732930.1, XP_023735859.1, XP_023735862.1, XP_023735864.1, XP_023735866.1, XP_023735966.1, XP_023736016.1, XP_023736025.1, XP_023737656.1, XP_023740508.1, XP_023742849.1, XP_023751097.1, XP_023752124.1, XP_023752173.1, XP_023752174.1, XP_023752175.1, XP_023753579.1, XP_023758533.1, XP_023758536.1, XP_023758540.1,…			GWHPBCHF006266, GWHPBCHF006269, GWHPBCHF006271, GWHPBCHF014042, GWHPBCHF014045, GWHPBCHF014046, GWHPBCHF017134, GWHPBCHF025167, GWHPBCHF025168, GWHPBCHF025169, GWHPBCHF025170, GWHPBCHF025171, GWHPBCHF025172, GWHPBCHF025173, GWHPBCHF025174, GWHPBCHF025175, GWHPBCHF025176, GWHPBCHF025179, GWHPBCHF025180, GWHPBCHF025181, GWHPBCHF025182, GWHPBCHF025194, GWHPBCHF029203, GWHPBCHF029204, GWHPBCHF031767,…	GWHPBCHG006012, GWHPBCHG006013, GWHPBCHG006015, GWHPBCHG015739, GWHPBCHG029102, GWHPBCHG029103, GWHPBCHG029105, GWHPBCHG029107, GWHPBCHG029108, GWHPBCHG029109, GWHPBCHG029110, GWHPBCHG029111, GWHPBCHG029112, GWHPBCHG029128, GWHPBCHG029129, GWHPBCHG033738, GWHPBCHG033739, GWHPBCHG036540, GWHPBCHG036543, GWHPBCHG036547, GWHPBCHG036757, GWHPBCHG037603, GWHPBCHG053474, GWHPBCHG054772, GWHPBCHG057940,…
OG0000029		XP_021971231.1, XP_021971332.2, XP_021971552.1, XP_021971884.1, XP_021974453.1, XP_021974652.1, XP_021974814.1, XP_021975083.1, XP_021975114.1, XP_021978662.1, XP_021978663.1, XP_021979080.1, XP_021979298.1, XP_021979583.1, XP_021979641.1, XP_021979645.1, XP_021979947.1, XP_021980003.1, XP_021980248.1, XP_021980304.1, XP_021980321.1, XP_021980338.1, XP_021980763.1, XP_021983128.1, XP_021984644.1,…
OG0000030			GWHPBCHG025517, GWHPBCHG042459	XP_023759644.1, XP_023759646.1, XP_023759649.1, XP_023759652.1, XP_023759653.1, XP_023759654.1, XP_023759656.1, XP_023759659.1, XP_023759661.1, XP_042752484.1, XP_042752485.1, XP_042752487.1, XP_042752488.1, XP_042752489.1, XP_042752490.1, XP_042752491.1, XP_042752492.1, XP_042752493.1, XP_042752494.1, XP_042752495.1, XP_042752497.1, XP_042752498.1, XP_042752499.1, XP_052621519.1, XP_052625735.1	XP_016434483.1, XP_016435893.1, XP_016436326.1, XP_016437502.1, XP_016439024.1, XP_016440184.1, XP_016440286.1, XP_016440287.1, XP_016440288.1, XP_016440289.1, XP_016440290.1, XP_016440291.1, XP_016440292.1, XP_016440293.1, XP_016441044.1, XP_016443959.1, XP_016444825.1, XP_016449768.1, XP_016449769.1, XP_016449770.1, XP_016449771.1, XP_016449772.1, XP_016449773.1, XP_016449774.1, XP_016449775.1,…	XP_015624412.1, XP_025879706.1	GWHPBCHF004634, GWHPBCHF004654	GWHPBCHG025517, GWHPBCHG042459
OG0000031	NP_001031615.1, NP_001118346.1, NP_174632.1, NP_175429.1	XP_021968848.1, XP_021971330.1, XP_021975015.1, XP_021975509.1, XP_021975510.1, XP_021979107.1, XP_021979679.1, XP_021979682.1, XP_021979764.1, XP_021979809.1, XP_021979813.1, XP_021979821.1, XP_021979835.1, XP_021979844.1, XP_021979866.1, XP_021979893.1, XP_021980178.1, XP_021985771.1, XP_021985777.1, XP_021985784.1, XP_021985794.1, XP_021985800.1, XP_021985811.1, XP_021985812.1, XP_021986200.1,…
OG0000032		XP_021990920.1, XP_021991426.1, XP_021992015.1, XP_021996613.1, XP_022007254.2, XP_022014234.1, XP_022014513.1, XP_022023597.1, XP_022024617.1, XP_022041899.1, XP_035841828.1, XP_035842183.1, XP_035845286.1, XP_035845292.1	GWHPBCHG000508, GWHPBCHG000510, GWHPBCHG003516, GWHPBCHG003591, GWHPBCHG003855, GWHPBCHG003856, GWHPBCHG004087, GWHPBCHG005303, GWHPBCHG006836, GWHPBCHG011459, GWHPBCHG013716, GWHPBCHG013948, GWHPBCHG014277, GWHPBCHG015956, GWHPBCHG016483, GWHPBCHG020086, GWHPBCHG021838, GWHPBCHG024424, GWHPBCHG024801, GWHPBCHG027812, GWHPBCHG035665, GWHPBCHG036344, GWHPBCHG037748, GWHPBCHG038517, GWHPBCHG041914,…	XP_023733891.1, XP_023735311.1, XP_023737251.1, XP_023738190.1, XP_023742597.2, XP_023743491.2, XP_023743493.1, XP_023746037.1, XP_023748844.1, XP_023749270.1, XP_023749791.1, XP_023756246.1, XP_023757545.1, XP_023758741.1, XP_023760799.1, XP_023763507.1, XP_023763617.1, XP_023764672.1, XP_023767595.3, XP_023769035.1, XP_023771631.1, XP_023772511.2, XP_052621755.1, XP_052622274.1			GWHPBCHF005953, GWHPBCHF005962, GWHPBCHF006294, GWHPBCHF010759, GWHPBCHF014030, GWHPBCHF016945, GWHPBCHF019908, GWHPBCHF020108, GWHPBCHF020221, GWHPBCHF023148, GWHPBCHF025358, GWHPBCHF026156, GWHPBCHF028325, GWHPBCHF032844, GWHPBCHF035345, GWHPBCHF035688, GWHPBCHF036842, GWHPBCHF038644, GWHPBCHF041513, GWHPBCHF042158, GWHPBCHF042984, GWHPBCHF043421, GWHPBCHF046421, GWHPBCHF046839, GWHPBCHF047444,…	GWHPBCHG000508, GWHPBCHG000510, GWHPBCHG003516, GWHPBCHG003591, GWHPBCHG003855, GWHPBCHG003856, GWHPBCHG004087, GWHPBCHG005303, GWHPBCHG006836, GWHPBCHG011459, GWHPBCHG013716, GWHPBCHG013948, GWHPBCHG014277, GWHPBCHG015956, GWHPBCHG016483, GWHPBCHG020086, GWHPBCHG021838, GWHPBCHG024424, GWHPBCHG024801, GWHPBCHG027812, GWHPBCHG035665, GWHPBCHG036344, GWHPBCHG037748, GWHPBCHG038517, GWHPBCHG041914,…
OG0000033	NP_001119142.1, NP_001318591.1, NP_001319462.1, NP_001320138.1, NP_001323973.1, NP_179716.1, NP_179717.1, NP_187033.1, NP_187034.1, NP_187035.2, NP_193115.1, NP_195205.1, NP_195207.2, NP_195595.1, NP_195596.1, NP_197302.1, NP_197303.1, NP_197304.1, NP_197306.1, NP_197307.1, NP_683527.1	XP_021968925.1, XP_021968927.1, XP_021970972.1, XP_021970973.1, XP_021970974.1, XP_021970980.1, XP_021988924.1, XP_022005372.1, XP_022007033.1, XP_022007034.1, XP_022007035.1, XP_022007036.1, XP_022021381.1, XP_022021408.1, XP_022021868.1, XP_022021882.1, XP_022022268.1, XP_022022329.1, XP_022024858.1, XP_022025264.1, XP_022025279.1, XP_022026201.1, XP_022032078.1, XP_022033195.1, XP_022033196.1,…	GWHPBCHG028097, GWHPBCHG028099, GWHPBCHG028100, GWHPBCHG028101, GWHPBCHG028102, GWHPBCHG028105, GWHPBCHG028108, GWHPBCHG028109, GWHPBCHG028110, GWHPBCHG028111, GWHPBCHG028112, GWHPBCHG028113, GWHPBCHG028114, GWHPBCHG041742	XP_023739779.1, XP_023739790.2, XP_023739798.1, XP_023739808.1, XP_023741174.1, XP_023751351.1, XP_023751361.1, XP_023751365.2, XP_023751372.2, XP_023751381.1, XP_023755260.1, XP_023755261.1, XP_023755262.1, XP_023755263.1, XP_023755264.1, XP_023755266.1, XP_023755268.1, XP_023755269.1, XP_042753346.1, XP_052622094.1, XP_052622294.1, XP_052624375.1, XP_052624376.1, XP_052626363.1, XP_052626364.1,…	XP_016433450.1, XP_016433451.1, XP_016437293.1, XP_016441520.1, XP_016441534.1, XP_016443243.1, XP_016459334.1, XP_016460423.1, XP_016460424.1, XP_016460425.1, XP_016460428.1, XP_016460429.1, XP_016460430.1, XP_016460431.1, XP_016460433.1, XP_016472673.1, XP_016473051.1, XP_016485107.1, XP_016485108.1, XP_016485590.1, XP_016490984.1, XP_016491382.1, XP_016493681.1, XP_016494560.1, XP_016494561.1,…	XP_015649155.1	GWHPBCHF024251, GWHPBCHF024252, GWHPBCHF024253, GWHPBCHF024254, GWHPBCHF024255, GWHPBCHF024257, GWHPBCHF024260, GWHPBCHF024261, GWHPBCHF024262, GWHPBCHF024263, GWHPBCHF024264, GWHPBCHF024266, GWHPBCHF035009, GWHPBCHF035014	GWHPBCHG028097, GWHPBCHG028099, GWHPBCHG028100, GWHPBCHG028101, GWHPBCHG028102, GWHPBCHG028105, GWHPBCHG028108, GWHPBCHG028109, GWHPBCHG028110, GWHPBCHG028111, GWHPBCHG028112, GWHPBCHG028113, GWHPBCHG028114, GWHPBCHG041742
OG0000034	NP_001326857.1, NP_190975.2, NP_196093.2, NP_198430.1, NP_198432.1	XP_021982596.1, XP_021982598.1, XP_021982600.1, XP_021982602.1, XP_021986746.2, XP_021990797.1, XP_022008669.1, XP_022009249.1, XP_022009769.2, XP_022009770.1, XP_022009773.1, XP_022009786.1, XP_022018335.1, XP_022022168.1, XP_022022169.1, XP_022022170.1, XP_022022171.1, XP_022024499.1, XP_022025373.1, XP_022026671.1, XP_022026673.1, XP_022026742.1, XP_022027600.1, XP_022036101.1, XP_022038459.1,…	GWHPBCHG000385, GWHPBCHG000387, GWHPBCHG000388, GWHPBCHG000389, GWHPBCHG012675, GWHPBCHG018296, GWHPBCHG018297, GWHPBCHG018301, GWHPBCHG018302, GWHPBCHG018306, GWHPBCHG040963, GWHPBCHG040964, GWHPBCHG041451, GWHPBCHG041452, GWHPBCHG041453, GWHPBCHG063393, GWHPBCHG063394, GWHPBCHG063395, GWHPBCHG063496, GWHPBCHG063502, GWHPBCHG063503, GWHPBCHG063504, GWHPBCHG065483, GWHPBCHG065484	XP_023732290.2, XP_023732760.1, XP_023732761.1, XP_023738055.1, XP_023741521.1, XP_023741522.1, XP_023745470.1, XP_023747765.1, XP_023754138.1, XP_023754147.1, XP_023754148.1, XP_023754150.1, XP_023754188.1, XP_023755001.2, XP_023759684.2, XP_023763103.1, XP_023764180.1, XP_023764181.1, XP_023765659.1, XP_023765661.1, XP_023765662.1, XP_023765663.1, XP_042751939.1, XP_042755178.1, XP_042756961.1,…	XP_016461733.1, XP_016461734.1, XP_016478830.1, XP_016478831.1, XP_016515614.1		GWHPBCHF011559, GWHPBCHF011560, GWHPBCHF011561, GWHPBCHF011562, GWHPBCHF011563, GWHPBCHF011564, GWHPBCHF013760, GWHPBCHF013761, GWHPBCHF013764, GWHPBCHF013767, GWHPBCHF015623, GWHPBCHF016067, GWHPBCHF016124, GWHPBCHF034187, GWHPBCHF034294, GWHPBCHF034736, GWHPBCHF034737, GWHPBCHF034756, GWHPBCHF034757, GWHPBCHF040407, GWHPBCHF043114, GWHPBCHF053725, GWHPBCHF053806, GWHPBCHF053862, GWHPBCHF053868,…	GWHPBCHG000385, GWHPBCHG000387, GWHPBCHG000388, GWHPBCHG000389, GWHPBCHG012675, GWHPBCHG018296, GWHPBCHG018297, GWHPBCHG018301, GWHPBCHG018302, GWHPBCHG018306, GWHPBCHG040963, GWHPBCHG040964, GWHPBCHG041451, GWHPBCHG041452, GWHPBCHG041453, GWHPBCHG063393, GWHPBCHG063394, GWHPBCHG063395, GWHPBCHG063496, GWHPBCHG063502, GWHPBCHG063503, GWHPBCHG063504, GWHPBCHG065483, GWHPBCHG065484
OG0000035					XP_016433563.1, XP_016433902.1, XP_016433987.1, XP_016434507.1, XP_016435260.1, XP_016435378.1, XP_016435601.1, XP_016436408.1, XP_016436744.1, XP_016436861.1, XP_016437041.1, XP_016437242.1, XP_016437309.1, XP_016437593.1, XP_016438057.1, XP_016439059.1, XP_016439478.1, XP_016439765.1, XP_016440692.1, XP_016440976.1, XP_016442318.1, XP_016442387.1, XP_016442433.1, XP_016444491.1, XP_016444849.1,…
OG0000036			GWHPBCHG000774, GWHPBCHG000775, GWHPBCHG000776, GWHPBCHG001055, GWHPBCHG003275, GWHPBCHG003276, GWHPBCHG003277, GWHPBCHG004743, GWHPBCHG005482, GWHPBCHG007972, GWHPBCHG007973, GWHPBCHG007974, GWHPBCHG014769, GWHPBCHG014770, GWHPBCHG014771, GWHPBCHG014772, GWHPBCHG014773, GWHPBCHG015141, GWHPBCHG015142, GWHPBCHG015143, GWHPBCHG030147, GWHPBCHG030148, GWHPBCHG032373, GWHPBCHG032374, GWHPBCHG038536,…			XP_015614416.1	GWHPBCHF004165, GWHPBCHF004454, GWHPBCHF004472, GWHPBCHF004473, GWHPBCHF004474, GWHPBCHF005718, GWHPBCHF005719, GWHPBCHF005720, GWHPBCHF005721, GWHPBCHF005722, GWHPBCHF006103, GWHPBCHF006720, GWHPBCHF006721, GWHPBCHF006722, GWHPBCHF008837, GWHPBCHF010835, GWHPBCHF013495, GWHPBCHF013496, GWHPBCHF014959, GWHPBCHF015448, GWHPBCHF016121, GWHPBCHF016122, GWHPBCHF018070, GWHPBCHF018466, GWHPBCHF018467,…	GWHPBCHG000774, GWHPBCHG000775, GWHPBCHG000776, GWHPBCHG001055, GWHPBCHG003275, GWHPBCHG003276, GWHPBCHG003277, GWHPBCHG004743, GWHPBCHG005482, GWHPBCHG007972, GWHPBCHG007973, GWHPBCHG007974, GWHPBCHG014769, GWHPBCHG014770, GWHPBCHG014771, GWHPBCHG014772, GWHPBCHG014773, GWHPBCHG015141, GWHPBCHG015142, GWHPBCHG015143, GWHPBCHG030147, GWHPBCHG030148, GWHPBCHG032373, GWHPBCHG032374, GWHPBCHG038536,…
OG0000037	NP_001032104.1, NP_001154314.1, NP_001154315.2, NP_001320174.1, NP_001321437.1, NP_001322090.1, NP_001323192.1, NP_001325212.1, NP_001325213.1, NP_171839.1, NP_171840.2, NP_171930.1, NP_171933.1, NP_172147.2, NP_172149.1, NP_172150.1, NP_180115.1, NP_180641.1, NP_180642.1, NP_200761.1, NP_200762.1, NP_849602.1, NP_973774.1	XP_021998211.1, XP_021998911.1, XP_021998913.1, XP_021998915.1, XP_022002370.1, XP_022002630.2, XP_022002631.1, XP_022002632.1, XP_022002651.1, XP_022002652.2, XP_022030021.1, XP_022030022.1, XP_022030023.1, XP_022030026.1, XP_022030027.1, XP_022030029.1, XP_022031650.1, XP_035838328.1, XP_035843676.1, XP_035843677.1, XP_035843678.1, XP_035843679.1, XP_035843680.1	GWHPBCHG005774, GWHPBCHG005775, GWHPBCHG008336, GWHPBCHG010183, GWHPBCHG024469, GWHPBCHG024470, GWHPBCHG024541, GWHPBCHG024542, GWHPBCHG039319, GWHPBCHG039321, GWHPBCHG051082, GWHPBCHG051083, GWHPBCHG052361, GWHPBCHG052363, GWHPBCHG052364, GWHPBCHG052365, GWHPBCHG052366, GWHPBCHG052367, GWHPBCHG052368, GWHPBCHG052370, GWHPBCHG052371, GWHPBCHG052375, GWHPBCHG052377, GWHPBCHG052378	XP_023731118.1, XP_023739807.1, XP_023739814.1, XP_023739951.1, XP_023739952.1, XP_023739960.1, XP_023739961.2, XP_023739963.1, XP_023739965.1, XP_023739966.1, XP_023739972.2, XP_023739976.1, XP_023739979.1, XP_023747167.1, XP_023747168.1, XP_023748981.1, XP_023762592.1, XP_023766509.1, XP_023766510.1, XP_023766511.1, XP_042756346.1, XP_042756347.1, XP_052625913.1, XP_052626056.1	XP_016436171.1, XP_016437701.1, XP_016437702.1, XP_016439986.1, XP_016440058.1, XP_016445671.1, XP_016448643.1, XP_016452040.1, XP_016452048.1, XP_016452055.1, XP_016457102.1, XP_016457264.1, XP_016457265.1, XP_016467587.1, XP_016472459.1, XP_016475896.1, XP_016477382.1, XP_016477383.1, XP_016482495.1, XP_016503982.1	XP_015628439.1, XP_015633514.1, XP_015648806.1, XP_015648853.1, XP_015649380.1, XP_025880246.1	GWHPBCHF006130, GWHPBCHF007931, GWHPBCHF007932, GWHPBCHF029964, GWHPBCHF043269, GWHPBCHF043275, GWHPBCHF043283, GWHPBCHF043284, GWHPBCHF050721, GWHPBCHF050722	GWHPBCHG005774, GWHPBCHG005775, GWHPBCHG008336, GWHPBCHG010183, GWHPBCHG024469, GWHPBCHG024470, GWHPBCHG024541, GWHPBCHG024542, GWHPBCHG039319, GWHPBCHG039321, GWHPBCHG051082, GWHPBCHG051083, GWHPBCHG052361, GWHPBCHG052363, GWHPBCHG052364, GWHPBCHG052365, GWHPBCHG052366, GWHPBCHG052367, GWHPBCHG052368, GWHPBCHG052370, GWHPBCHG052371, GWHPBCHG052375, GWHPBCHG052377, GWHPBCHG052378
OG0000038		XP_021970751.1, XP_021971260.1, XP_021971611.1, XP_021971896.1, XP_021972129.1, XP_021974655.1, XP_021975551.1, XP_021976845.1, XP_021978449.1, XP_021979468.1, XP_021979638.1, XP_021980090.1, XP_021980312.1, XP_021980725.1, XP_021981830.1, XP_021982423.1, XP_021983333.1, XP_021983606.1, XP_021984335.1, XP_021984901.1, XP_021985075.2, XP_021985329.1, XP_021985384.1, XP_021985392.1, XP_021986359.1,…
OG0000039	NP_001190522.1, NP_001190683.1, NP_001319875.1, NP_001329844.1, NP_192272.1, NP_200061.3, NP_567294.1, NP_567296.1, NP_849530.1	XP_021970838.1, XP_021970840.1, XP_021970841.1, XP_021992921.1, XP_021992922.1, XP_022000818.1, XP_022000819.1, XP_022000820.1, XP_022006213.1, XP_022006214.1, XP_022006271.1, XP_022006272.1, XP_022007114.2, XP_022007115.1, XP_022007835.1, XP_022007837.1, XP_022008357.1, XP_022008378.2, XP_022008380.1, XP_022008382.1, XP_022008383.1, XP_022015381.1, XP_022015382.1, XP_022015388.1, XP_022019559.1,…	GWHPBCHG054836, GWHPBCHG054837, GWHPBCHG054838, GWHPBCHG054839, GWHPBCHG054840, GWHPBCHG054842, GWHPBCHG054843, GWHPBCHG054845, GWHPBCHG054847, GWHPBCHG054848, GWHPBCHG054850, GWHPBCHG054852, GWHPBCHG054853, GWHPBCHG054855, GWHPBCHG054857, GWHPBCHG054859, GWHPBCHG054861, GWHPBCHG054863, GWHPBCHG054877, GWHPBCHG054885, GWHPBCHG054886, GWHPBCHG061400	XP_023732810.1, XP_023732901.1, XP_023732906.1, XP_023732927.1, XP_023732946.1, XP_023732951.1, XP_023732952.1, XP_023732957.1, XP_023732976.1, XP_023732978.1, XP_023733031.1, XP_023735444.1, XP_023736711.1, XP_023762571.1, XP_023762572.1, XP_023762573.1, XP_023762574.1, XP_042752628.1, XP_042752659.2, XP_052624477.1, XP_052624478.1	XP_016432645.1, XP_016442591.1, XP_016445185.1, XP_016445187.1, XP_016454238.1, XP_016459132.1, XP_016459133.1, XP_016462694.1, XP_016466117.1, XP_016466118.1, XP_016466119.1, XP_016469103.1, XP_016469104.1, XP_016470656.1, XP_016472290.1, XP_016473727.1, XP_016473729.1, XP_016501047.1	XP_015623480.1, XP_015627753.1	GWHPBCHF045269, GWHPBCHF045270, GWHPBCHF045271, GWHPBCHF045272, GWHPBCHF045273, GWHPBCHF045274, GWHPBCHF045275, GWHPBCHF045276, GWHPBCHF045277, GWHPBCHF045278, GWHPBCHF045279, GWHPBCHF045282, GWHPBCHF045283, GWHPBCHF045285, GWHPBCHF045287, GWHPBCHF045289, GWHPBCHF045291, GWHPBCHF045293, GWHPBCHF045295, GWHPBCHF045298, GWHPBCHF045304, GWHPBCHF045309, GWHPBCHF045310, GWHPBCHF051712, GWHPBCHF051846,…	GWHPBCHG054836, GWHPBCHG054837, GWHPBCHG054838, GWHPBCHG054839, GWHPBCHG054840, GWHPBCHG054842, GWHPBCHG054843, GWHPBCHG054845, GWHPBCHG054847, GWHPBCHG054848, GWHPBCHG054850, GWHPBCHG054852, GWHPBCHG054853, GWHPBCHG054855, GWHPBCHG054857, GWHPBCHG054859, GWHPBCHG054861, GWHPBCHG054863, GWHPBCHG054877, GWHPBCHG054885, GWHPBCHG054886, GWHPBCHG061400
OG0000040		XP_021971580.1, XP_021975117.1, XP_021975236.1, XP_021975268.1, XP_021975348.1, XP_021975407.2, XP_021975854.1, XP_021979290.1, XP_021979744.1, XP_021979783.1, XP_021980106.1, XP_021980205.1, XP_021980680.2, XP_021982265.1, XP_021984888.1, XP_021984915.1, XP_021984916.1, XP_021985073.1, XP_021985613.1, XP_021986742.1, XP_021987030.1, XP_021989360.1, XP_021990766.1, XP_021991700.1, XP_021991886.1,…
OG0000041	NP_001190141.1, NP_001190559.1, NP_001190870.1, NP_001318282.1, NP_001319430.1, NP_001320419.1, NP_001320420.1, NP_001324051.1, NP_001324052.1, NP_001325336.1, NP_001325714.1, NP_001327362.1, NP_001327363.1, NP_001331203.1, NP_001331204.1, NP_173169.2, NP_178181.1, NP_178762.1, NP_179486.1, NP_180028.1, NP_189850.1, NP_190378.2, NP_191592.5, NP_194748.1, NP_200545.1, NP_201073.1	XP_021970517.1, XP_021978447.1, XP_021978448.1, XP_021989603.1, XP_021990165.1, XP_021996864.1, XP_022002700.1, XP_022011769.1, XP_022016948.2, XP_022017332.1, XP_022020711.1, XP_022030589.1, XP_022033825.1, XP_022033826.1, XP_022037887.1, XP_022039344.1, XP_035846253.1	GWHPBCHG004897, GWHPBCHG004898, GWHPBCHG004899, GWHPBCHG004900, GWHPBCHG004901, GWHPBCHG006436, GWHPBCHG006437, GWHPBCHG006438, GWHPBCHG027151, GWHPBCHG027152, GWHPBCHG052643, GWHPBCHG060315, GWHPBCHG060316, GWHPBCHG060317, GWHPBCHG060318, GWHPBCHG060319, GWHPBCHG060320, GWHPBCHG060321, GWHPBCHG061572, GWHPBCHG061573, GWHPBCHG061574, GWHPBCHG061575, GWHPBCHG061576, GWHPBCHG061577, GWHPBCHG062633,…	XP_023729677.1, XP_023731473.1, XP_023731474.1, XP_023738619.1, XP_023744185.1, XP_023761144.1, XP_023761698.1, XP_023765347.2, XP_023767961.1, XP_052626429.1	XP_016437776.1, XP_016439982.1, XP_016441985.1, XP_016443525.1, XP_016443526.1, XP_016449759.1, XP_016450220.1, XP_016454590.1, XP_016457714.1, XP_016459607.1, XP_016474195.1, XP_016474816.1, XP_016475836.1, XP_016481039.1, XP_016481291.1, XP_016484186.1, XP_016513052.1, XP_016514835.1	XP_015620234.1, XP_015623386.1, XP_015623387.1, XP_015628662.1, XP_015628663.1, XP_015632181.1, XP_015632799.1, XP_015632800.1, XP_015635425.1, XP_015638131.1, XP_015638132.1, XP_015641851.1, XP_015641853.1, XP_015647015.1, XP_015648645.1, XP_015648646.1, XP_025880053.1	GWHPBCHF005435, GWHPBCHF006700, GWHPBCHF012855, GWHPBCHF041943, GWHPBCHF041944, GWHPBCHF043510, GWHPBCHF049318, GWHPBCHF053061	GWHPBCHG004897, GWHPBCHG004898, GWHPBCHG004899, GWHPBCHG004900, GWHPBCHG004901, GWHPBCHG006436, GWHPBCHG006437, GWHPBCHG006438, GWHPBCHG027151, GWHPBCHG027152, GWHPBCHG052643, GWHPBCHG060315, GWHPBCHG060316, GWHPBCHG060317, GWHPBCHG060318, GWHPBCHG060319, GWHPBCHG060320, GWHPBCHG060321, GWHPBCHG061572, GWHPBCHG061573, GWHPBCHG061574, GWHPBCHG061575, GWHPBCHG061576, GWHPBCHG061577, GWHPBCHG062633,…
OG0000042		XP_021980186.1, XP_021985829.1, XP_021995207.1, XP_022014450.1, XP_022025076.1, XP_022033034.1, XP_022040159.1, XP_022040294.1, XP_022041981.1		XP_023730014.2, XP_023730363.1, XP_023731763.1, XP_023733094.1, XP_023734047.1, XP_023734168.1, XP_023734608.1, XP_023735317.1, XP_023737456.2, XP_023737824.1, XP_023738210.1, XP_023738283.1, XP_023738948.1, XP_023739424.1, XP_023740057.2, XP_023740069.1, XP_023740361.1, XP_023740671.1, XP_023740975.1, XP_023741422.1, XP_023741663.1, XP_023741852.2, XP_023741883.1, XP_023741957.1, XP_023742430.2,…		XP_015638128.1, XP_015649160.1	GWHPBCHF049494
OG0000043		XP_022004303.1, XP_022040744.1	GWHPBCHG061741	XP_023728957.1, XP_023729160.2, XP_023730647.1, XP_023730688.1, XP_023730732.1, XP_023730809.2, XP_023731081.1, XP_023731090.1, XP_023731091.1, XP_023731339.1, XP_023732369.1, XP_023732506.1, XP_023732573.2, XP_023732738.2, XP_023732852.1, XP_023732868.1, XP_023733640.1, XP_023734869.1, XP_023734914.1, XP_023734929.1, XP_023735437.1, XP_023737120.2, XP_023737121.1, XP_023737296.2, XP_023737329.1,…			GWHPBCHF001893, GWHPBCHF041485	GWHPBCHG061741
OG0000044	NP_001031816.1, NP_001078516.1, NP_001078517.1, NP_001328124.1, NP_001329167.1, NP_172794.1, NP_173418.1, NP_177690.1, NP_189372.1, NP_195713.1, NP_196659.1, NP_201338.1, NP_201339.1, NP_563838.1, NP_568227.1, NP_568228.1, NP_849529.1	XP_021973338.1, XP_021976645.1, XP_021976646.1, XP_021977402.1, XP_021980424.1, XP_021980431.1, XP_021981639.1, XP_021981835.1, XP_021983550.1, XP_021983725.1, XP_021987122.1, XP_022000282.1, XP_022000718.1, XP_022001126.1, XP_022001127.1, XP_022001147.1, XP_022002353.1, XP_022002490.1, XP_022002827.1, XP_022011000.1, XP_022012437.1, XP_022012473.1, XP_022016556.1, XP_022018613.1, XP_022030182.1,…	GWHPBCHG003094, GWHPBCHG019735, GWHPBCHG025887, GWHPBCHG025888, GWHPBCHG025889, GWHPBCHG025891, GWHPBCHG025892, GWHPBCHG053723, GWHPBCHG059409, GWHPBCHG059410, GWHPBCHG059439, GWHPBCHG061813	XP_023730561.1, XP_023733257.1, XP_023733258.1, XP_023738568.1, XP_023742099.1, XP_023742100.1, XP_023742106.1, XP_023742107.1, XP_023742409.1, XP_023742469.3, XP_023742470.1, XP_023742471.1, XP_023742472.1, XP_023742473.1, XP_023748393.1, XP_023753663.1, XP_023755700.1, XP_023757518.1, XP_023762347.1, XP_023767145.1, XP_023769112.1	XP_016432553.1, XP_016432905.1, XP_016437038.1, XP_016438522.1, XP_016444277.1, XP_016450880.1, XP_016472604.1, XP_016473270.1, XP_016476898.1, XP_016480795.1, XP_016480796.1, XP_016483693.1, XP_016484267.1, XP_016490816.1, XP_016493773.1, XP_016497344.1, XP_016497378.1, XP_016497746.1, XP_016498067.1, XP_016498068.1, XP_016499793.1, XP_016500339.1, XP_016502252.1, XP_016506905.1, XP_016514570.1	XP_015615109.1, XP_015618426.1, XP_015618427.1, XP_015623147.1, XP_015630537.1, XP_015636979.1, XP_015639714.1, XP_015641515.1, XP_015642925.1, XP_015642926.1, XP_015642927.1, XP_015643543.1, XP_025879267.1, XP_025879268.1	GWHPBCHF000562, GWHPBCHF004639, GWHPBCHF004640, GWHPBCHF004659, GWHPBCHF017308, GWHPBCHF022087, GWHPBCHF022088, GWHPBCHF022089, GWHPBCHF022090, GWHPBCHF022091, GWHPBCHF042637, GWHPBCHF044321, GWHPBCHF048387, GWHPBCHF048631, GWHPBCHF050678, GWHPBCHF051674	GWHPBCHG003094, GWHPBCHG019735, GWHPBCHG025887, GWHPBCHG025888, GWHPBCHG025889, GWHPBCHG025891, GWHPBCHG025892, GWHPBCHG053723, GWHPBCHG059409, GWHPBCHG059410, GWHPBCHG059439, GWHPBCHG061813
OG0000045		XP_021968930.1, XP_021971016.1, XP_021971291.1, XP_021971338.1, XP_021971341.1, XP_021975392.1, XP_021975494.1, XP_021975503.1, XP_021975508.1, XP_021979445.1, XP_021979571.1, XP_021979680.1, XP_021979703.1, XP_021979806.1, XP_021979823.1, XP_021979824.1, XP_021979830.1, XP_021979832.1, XP_021979837.1, XP_021979843.1, XP_021979871.1, XP_021985160.1, XP_021985164.1, XP_021985768.1, XP_021985788.1,…
OG0000046		XP_021971378.1, XP_021971463.1, XP_021971617.1, XP_021971689.1, XP_021971733.1, XP_021974370.1, XP_021975334.1, XP_021975482.1, XP_021975532.1, XP_021979072.1, XP_021979297.1, XP_021979391.1, XP_021979694.1, XP_021979740.1, XP_021979956.1, XP_021980402.1, XP_021980714.1, XP_021984918.1, XP_021985229.1, XP_021985430.1, XP_021985484.1, XP_021985607.1, XP_021985748.1, XP_021985939.1, XP_021985965.1,…
OG0000047	NP_190737.2, NP_190738.1	XP_021972025.1, XP_021974889.1, XP_021975345.1, XP_021979746.2, XP_021980439.1, XP_021980794.1, XP_021980813.1, XP_021985308.1, XP_021985330.1, XP_021987042.1, XP_021987043.1, XP_021991293.1, XP_021991644.1, XP_021991938.1, XP_021991984.1, XP_021992000.2, XP_021995337.2, XP_021995481.1, XP_021995487.1, XP_021995575.1, XP_022003074.1, XP_022003227.1, XP_022003345.1, XP_022003596.1, XP_022004034.1,…	GWHPBCHG043294, GWHPBCHG052294, GWHPBCHG065050	XP_023728646.1, XP_023733202.1, XP_023734360.2, XP_023735292.2, XP_023736518.1, XP_023741571.1, XP_023741704.1, XP_023741777.1, XP_023747605.1, XP_023748617.1, XP_023750140.1, XP_023752226.1, XP_023754072.1, XP_023757886.1, XP_023760118.1, XP_023763799.1, XP_023767207.1, XP_023767497.2, XP_023768389.2, XP_042752071.1, XP_042752708.2, XP_042757697.2, XP_052620980.1, XP_052621060.1, XP_052621162.1,…	XP_016438297.1, XP_016441579.1, XP_016452999.1, XP_016458485.1, XP_016459952.1, XP_016465484.1, XP_016468726.1, XP_016484793.1, XP_016484989.1, XP_016488355.1, XP_016490040.1, XP_016490904.1, XP_016492294.1, XP_016499812.1, XP_016499813.1, XP_016500204.1, XP_016510131.1, XP_016511338.1	XP_015620800.1, XP_015637912.1, XP_025878111.1, XP_025878227.1, XP_025880729.1	GWHPBCHF002909, GWHPBCHF026129, GWHPBCHF035842, GWHPBCHF051026	GWHPBCHG043294, GWHPBCHG052294, GWHPBCHG065050
OG0000048	NP_192625.4, NP_849538.2	XP_021975975.1, XP_021975989.1, XP_022004106.1, XP_022022049.1, XP_022027498.1, XP_022027643.1, XP_022027833.2, XP_022028740.2, XP_022028741.1, XP_022028743.1, XP_022028745.1, XP_022028747.1, XP_022028788.2, XP_022031204.1, XP_022031208.1, XP_022031210.2, XP_022034232.1, XP_035843869.1, XP_035844094.1, XP_035844215.1, XP_035844249.1, XP_035844250.1, XP_035844255.1, XP_035844969.1, XP_035844978.1,…	GWHPBCHG009819, GWHPBCHG009825, GWHPBCHG029028, GWHPBCHG042738, GWHPBCHG044897, GWHPBCHG049125, GWHPBCHG061588	XP_023731533.1, XP_023732157.1, XP_023732159.1, XP_023732160.1, XP_023739551.1, XP_023743114.1, XP_023747381.1, XP_023747653.1, XP_023749846.1, XP_023752897.1, XP_023756094.2, XP_023757669.1, XP_023757670.2, XP_023757671.2, XP_023757672.1, XP_023757673.2, XP_023757678.1, XP_023757689.2, XP_023759155.1, XP_023768180.2, XP_023768236.1, XP_023768237.1, XP_023769981.1, XP_023769984.2, XP_023769985.1,…	XP_016447928.1, XP_016468004.1, XP_016470575.1, XP_016471752.1, XP_016479726.1, XP_016479869.1, XP_016489032.1, XP_016498874.1, XP_016502292.1, XP_016504291.1, XP_016506127.1, XP_016512130.1	XP_015614138.1, XP_015630964.1, XP_015632266.2, XP_025878856.1, XP_025880676.1, XP_025880679.1, XP_025881829.1	GWHPBCHF009259, GWHPBCHF009260, GWHPBCHF011413, GWHPBCHF025657, GWHPBCHF037428, GWHPBCHF040876, GWHPBCHF040877, GWHPBCHF041349, GWHPBCHF051703, GWHPBCHF052038, GWHPBCHF052040	GWHPBCHG009819, GWHPBCHG009825, GWHPBCHG029028, GWHPBCHG042738, GWHPBCHG044897, GWHPBCHG049125, GWHPBCHG061588
OG0000049		XP_021992635.1, XP_021992676.1, XP_021993064.2, XP_022011790.1, XP_022011791.2, XP_022014146.2, XP_022022442.1, XP_022022444.2, XP_022022445.1, XP_022023425.1, XP_022024368.2, XP_022024566.1, XP_022037028.2, XP_035839713.1, XP_035839714.1, XP_035839715.1, XP_035839716.1, XP_035839717.1, XP_035839718.1, XP_035839719.1, XP_035842194.1, XP_035843016.1	GWHPBCHG012148, GWHPBCHG012149, GWHPBCHG023328, GWHPBCHG023332, GWHPBCHG023333, GWHPBCHG042466, GWHPBCHG042467, GWHPBCHG042475, GWHPBCHG047977, GWHPBCHG048978, GWHPBCHG048987, GWHPBCHG048991, GWHPBCHG048993, GWHPBCHG048994, GWHPBCHG048996, GWHPBCHG048997, GWHPBCHG048998, GWHPBCHG049002, GWHPBCHG049011, GWHPBCHG049012, GWHPBCHG049013, GWHPBCHG049016, GWHPBCHG049019, GWHPBCHG049021	XP_023755109.2, XP_023755110.1, XP_023755111.2, XP_023755112.1, XP_023755113.2, XP_023756048.1, XP_023756049.1, XP_023756050.1, XP_023756051.2, XP_023759148.1, XP_023759149.1, XP_023759152.2, XP_023759153.1, XP_023759154.1, XP_023769292.2, XP_042756138.1, XP_042756142.1, XP_042757856.1	XP_016435878.1, XP_016440192.1, XP_016458657.1, XP_016462896.1, XP_016470234.1, XP_016473938.1, XP_016474325.1, XP_016474326.1, XP_016474334.1, XP_016479560.1, XP_016495839.1, XP_016514530.1	XP_015610950.1, XP_015610979.1, XP_015621240.1, XP_015621514.2, XP_015621741.1, XP_015621743.1, XP_015623429.1, XP_015639091.1, XP_015639092.1, XP_015642234.1, XP_015643235.2, XP_015643251.1, XP_015646885.1, XP_025875953.1, XP_025875954.1, XP_025875956.1, XP_025878048.1, XP_025878065.1, XP_025878108.1, XP_025878112.1, XP_025878141.1, XP_025878142.1, XP_025878146.1, XP_025878304.1, XP_025878377.1,…	GWHPBCHF011433, GWHPBCHF020431, GWHPBCHF020433, GWHPBCHF039937, GWHPBCHF040769, GWHPBCHF040772, GWHPBCHF040773, GWHPBCHF040774, GWHPBCHF040780, GWHPBCHF040786, GWHPBCHF040791	GWHPBCHG012148, GWHPBCHG012149, GWHPBCHG023328, GWHPBCHG023332, GWHPBCHG023333, GWHPBCHG042466, GWHPBCHG042467, GWHPBCHG042475, GWHPBCHG047977, GWHPBCHG048978, GWHPBCHG048987, GWHPBCHG048991, GWHPBCHG048993, GWHPBCHG048994, GWHPBCHG048996, GWHPBCHG048997, GWHPBCHG048998, GWHPBCHG049002, GWHPBCHG049011, GWHPBCHG049012, GWHPBCHG049013, GWHPBCHG049016, GWHPBCHG049019, GWHPBCHG049021
OG0000050		XP_021971302.1, XP_021971312.1, XP_021971631.1, XP_021971634.1, XP_021971746.1, XP_021971818.1, XP_021971821.1, XP_021972081.1, XP_021974844.1, XP_021975060.1, XP_021975158.1, XP_021975167.1, XP_021975168.1, XP_021975396.1, XP_021978636.1, XP_021979120.1, XP_021979158.1, XP_021979582.1, XP_021979872.1, XP_021980261.1, XP_021980351.1, XP_021980407.1, XP_021984820.1, XP_021985151.1, XP_021985855.1,…			XP_016489861.1
OG0000051		XP_021971325.1, XP_021972082.1, XP_021975134.1, XP_021975574.2, XP_021985068.1, XP_021985567.1, XP_021985941.2, XP_021987026.2, XP_021988810.2, XP_021989201.2, XP_021995681.1, XP_022003200.1, XP_022004508.1, XP_022007579.1, XP_022009894.1, XP_022019357.1, XP_022023959.1, XP_022024871.1, XP_022025312.1, XP_022026885.2, XP_022026968.1, XP_022026969.1, XP_022027978.1, XP_022032081.1, XP_022032389.1,…
OG0000052	NP_001327683.1		GWHPBCHG000977, GWHPBCHG000978, GWHPBCHG000979, GWHPBCHG003171, GWHPBCHG006508, GWHPBCHG006509, GWHPBCHG006510, GWHPBCHG006511, GWHPBCHG014947, GWHPBCHG016742, GWHPBCHG017011, GWHPBCHG017016, GWHPBCHG022763, GWHPBCHG023451, GWHPBCHG023452, GWHPBCHG023453, GWHPBCHG023454, GWHPBCHG023455, GWHPBCHG025657, GWHPBCHG025658, GWHPBCHG025659, GWHPBCHG027610, GWHPBCHG040112, GWHPBCHG041316, GWHPBCHG049341,…	XP_042753541.1, XP_052622367.1	XP_016441417.1, XP_016455363.1, XP_016463138.1, XP_016506215.1, XP_016506216.1, XP_016506217.1, XP_016506219.1, XP_016506220.1, XP_016506221.1, XP_016506222.1	XP_015639542.1, XP_015646346.1, XP_015646347.1, XP_025882584.1, XP_025882585.1	GWHPBCHF001211, GWHPBCHF001931, GWHPBCHF003100, GWHPBCHF006599, GWHPBCHF008868, GWHPBCHF010168, GWHPBCHF010377, GWHPBCHF010785, GWHPBCHF012020, GWHPBCHF012037, GWHPBCHF018023, GWHPBCHF018432, GWHPBCHF019890, GWHPBCHF021117, GWHPBCHF026492, GWHPBCHF028810, GWHPBCHF030722, GWHPBCHF035570, GWHPBCHF035781, GWHPBCHF040231, GWHPBCHF040885, GWHPBCHF041242, GWHPBCHF041247, GWHPBCHF046675, GWHPBCHF047305,…	GWHPBCHG000977, GWHPBCHG000978, GWHPBCHG000979, GWHPBCHG003171, GWHPBCHG006508, GWHPBCHG006509, GWHPBCHG006510, GWHPBCHG006511, GWHPBCHG014947, GWHPBCHG016742, GWHPBCHG017011, GWHPBCHG017016, GWHPBCHG022763, GWHPBCHG023451, GWHPBCHG023452, GWHPBCHG023453, GWHPBCHG023454, GWHPBCHG023455, GWHPBCHG025657, GWHPBCHG025658, GWHPBCHG025659, GWHPBCHG027610, GWHPBCHG040112, GWHPBCHG041316, GWHPBCHG049341,…
OG0000053		XP_021976170.1, XP_022013759.1, XP_022031700.2, XP_022033623.2, XP_022040249.2, XP_035832251.1, XP_035843101.1, XP_035843106.1	GWHPBCHG011935, GWHPBCHG011937, GWHPBCHG011938, GWHPBCHG012047, GWHPBCHG012048, GWHPBCHG012050, GWHPBCHG012053, GWHPBCHG012054, GWHPBCHG012055, GWHPBCHG012056, GWHPBCHG012057, GWHPBCHG012061, GWHPBCHG012062, GWHPBCHG012063, GWHPBCHG012074, GWHPBCHG012075, GWHPBCHG012077, GWHPBCHG012078, GWHPBCHG012079, GWHPBCHG033460, GWHPBCHG033461, GWHPBCHG044043, GWHPBCHG044693, GWHPBCHG044694, GWHPBCHG047851,…	XP_023752239.1, XP_023752241.2, XP_023752243.1, XP_023752245.1, XP_023752246.1, XP_023752252.1, XP_023752253.1, XP_023754224.1, XP_023757808.1, XP_023757836.1, XP_023757848.1, XP_023757849.1, XP_023764577.2, XP_023772314.1, XP_042752855.1, XP_042752887.1, XP_042752888.1, XP_042752889.1, XP_042752890.1, XP_042753717.1, XP_052622047.1, XP_052622371.1, XP_052622380.1, XP_052622382.1, XP_052622384.1,…	XP_016448320.1, XP_016448802.1, XP_016448803.1, XP_016448804.1, XP_016448805.1		GWHPBCHF011375, GWHPBCHF011376, GWHPBCHF011378, GWHPBCHF011379, GWHPBCHF011380, GWHPBCHF011381, GWHPBCHF011382, GWHPBCHF011383, GWHPBCHF011384, GWHPBCHF011385, GWHPBCHF029022, GWHPBCHF029023, GWHPBCHF036624, GWHPBCHF037232, GWHPBCHF039852, GWHPBCHF039853, GWHPBCHF039854, GWHPBCHF039855, GWHPBCHF039856, GWHPBCHF039857	GWHPBCHG011935, GWHPBCHG011937, GWHPBCHG011938, GWHPBCHG012047, GWHPBCHG012048, GWHPBCHG012050, GWHPBCHG012053, GWHPBCHG012054, GWHPBCHG012055, GWHPBCHG012056, GWHPBCHG012057, GWHPBCHG012061, GWHPBCHG012062, GWHPBCHG012063, GWHPBCHG012074, GWHPBCHG012075, GWHPBCHG012077, GWHPBCHG012078, GWHPBCHG012079, GWHPBCHG033460, GWHPBCHG033461, GWHPBCHG044043, GWHPBCHG044693, GWHPBCHG044694, GWHPBCHG047851,…
OG0000054		XP_021969954.1, XP_021970895.2, XP_021971210.1, XP_021974600.1, XP_021974604.1, XP_021974626.1, XP_021975062.1, XP_021976081.1, XP_021977024.1, XP_021977718.2, XP_021979559.1, XP_021979646.1, XP_021980035.2, XP_021980346.1, XP_021980350.1, XP_021980361.1, XP_021980530.1, XP_021980757.1, XP_021980824.1, XP_021982472.1, XP_021982971.1, XP_021984042.2, XP_021984694.1, XP_021984731.1, XP_021984881.1,…
OG0000055					XP_016433267.1, XP_016433315.1, XP_016433348.1, XP_016433399.1, XP_016434577.1, XP_016434827.1, XP_016435376.1, XP_016435520.1, XP_016435927.1, XP_016436337.1, XP_016438775.1, XP_016438930.1, XP_016438931.1, XP_016439146.1, XP_016440149.1, XP_016441244.1, XP_016441567.1, XP_016443134.1, XP_016443151.1, XP_016443152.1, XP_016446771.1, XP_016446807.1, XP_016449437.1, XP_016449575.1, XP_016449924.1,…
OG0000056	NP_001319018.1, NP_173062.1, NP_173063.1, NP_173064.1, NP_173067.2, NP_178085.1, NP_849908.1	XP_021981136.2, XP_021981137.2, XP_021981139.2, XP_021982653.1, XP_021998397.1, XP_021998398.1, XP_022005254.1, XP_022005260.2, XP_022005262.1, XP_022005317.1, XP_022005318.1, XP_022007591.2, XP_022007639.2, XP_022008085.1, XP_022008087.1, XP_022008088.2, XP_022009225.1, XP_022009227.2, XP_022009229.1, XP_022009230.1, XP_022009234.1, XP_022009606.1, XP_022009607.1, XP_022009608.1, XP_022009609.1,…	GWHPBCHG016802, GWHPBCHG016803, GWHPBCHG016804, GWHPBCHG016805, GWHPBCHG016806, GWHPBCHG016815, GWHPBCHG016816, GWHPBCHG016817, GWHPBCHG016818, GWHPBCHG016819, GWHPBCHG016820, GWHPBCHG016826, GWHPBCHG016830, GWHPBCHG016831, GWHPBCHG016832, GWHPBCHG016833, GWHPBCHG016841, GWHPBCHG016842, GWHPBCHG016843, GWHPBCHG016844, GWHPBCHG016845, GWHPBCHG016846, GWHPBCHG016855, GWHPBCHG062966	XP_023737173.1, XP_023737185.1, XP_023737186.1, XP_023737188.1, XP_023737190.1, XP_023737204.1, XP_023737205.1, XP_023737206.1, XP_023738310.1, XP_023751815.1, XP_023751816.1, XP_023751817.1, XP_023762604.1, XP_023767268.1, XP_023767359.1, XP_042755133.2, XP_042755134.1, XP_042755135.1, XP_042755138.1, XP_042755139.1, XP_042755140.1, XP_042755141.1, XP_042755176.1, XP_042755774.1, XP_052624913.1	XP_016465540.1, XP_016495053.1		GWHPBCHF015545, GWHPBCHF015547, GWHPBCHF015552, GWHPBCHF034717, GWHPBCHF053417	GWHPBCHG016802, GWHPBCHG016803, GWHPBCHG016804, GWHPBCHG016805, GWHPBCHG016806, GWHPBCHG016815, GWHPBCHG016816, GWHPBCHG016817, GWHPBCHG016818, GWHPBCHG016819, GWHPBCHG016820, GWHPBCHG016826, GWHPBCHG016830, GWHPBCHG016831, GWHPBCHG016832, GWHPBCHG016833, GWHPBCHG016841, GWHPBCHG016842, GWHPBCHG016843, GWHPBCHG016844, GWHPBCHG016845, GWHPBCHG016846, GWHPBCHG016855, GWHPBCHG062966
OG0000057	NP_198755.1	XP_021969105.1, XP_021971701.1, XP_021971702.1, XP_021971714.2, XP_021971720.2, XP_021971780.1, XP_021971781.1, XP_021971826.2, XP_021971921.1, XP_021973298.1, XP_021973299.1, XP_021973645.1, XP_021973900.1, XP_021973901.1, XP_021978774.2, XP_021979154.1, XP_021979695.1, XP_021986853.1, XP_021986999.1, XP_021990880.2, XP_022006493.1, XP_022006496.2, XP_022008452.1, XP_022008454.1, XP_022032039.1,…	GWHPBCHG003819, GWHPBCHG016807, GWHPBCHG016834, GWHPBCHG016866, GWHPBCHG020943, GWHPBCHG020979, GWHPBCHG020981, GWHPBCHG020984, GWHPBCHG020986, GWHPBCHG020992, GWHPBCHG020995, GWHPBCHG020998, GWHPBCHG020999, GWHPBCHG021004, GWHPBCHG021005, GWHPBCHG021006, GWHPBCHG021007, GWHPBCHG021044, GWHPBCHG021045	XP_023729844.1, XP_023729853.1, XP_023729855.1, XP_023741671.1, XP_023745734.1, XP_023746106.1, XP_023746978.1, XP_023752958.1, XP_023752960.1, XP_023752961.1, XP_023752992.1, XP_023755895.1, XP_023757167.2, XP_023757168.1, XP_023757191.1, XP_023757193.2, XP_023757278.1, XP_023757281.1, XP_023763635.1, XP_023763783.1, XP_042755505.1, XP_042755724.2, XP_042755727.1, XP_042755728.1, XP_052625027.1	XP_016437806.1, XP_016467179.1, XP_016467181.1, XP_016484078.1, XP_016493083.1	XP_015615405.1, XP_015615406.1, XP_015615407.1, XP_015616117.2, XP_015616838.1, XP_025876953.1, XP_025877374.1	GWHPBCHF001669, GWHPBCHF001670, GWHPBCHF001671, GWHPBCHF018344, GWHPBCHF018349, GWHPBCHF018350, GWHPBCHF018352, GWHPBCHF018353, GWHPBCHF018354, GWHPBCHF018355, GWHPBCHF018359, GWHPBCHF018360, GWHPBCHF018363, GWHPBCHF018364, GWHPBCHF018373, GWHPBCHF018374	GWHPBCHG003819, GWHPBCHG016807, GWHPBCHG016834, GWHPBCHG016866, GWHPBCHG020943, GWHPBCHG020979, GWHPBCHG020981, GWHPBCHG020984, GWHPBCHG020986, GWHPBCHG020992, GWHPBCHG020995, GWHPBCHG020998, GWHPBCHG020999, GWHPBCHG021004, GWHPBCHG021005, GWHPBCHG021006, GWHPBCHG021007, GWHPBCHG021044, GWHPBCHG021045
OG0000058					XP_016432339.1, XP_016433057.1, XP_016434368.1, XP_016434965.1, XP_016435051.1, XP_016435097.1, XP_016435445.1, XP_016436269.1, XP_016436750.1, XP_016437881.1, XP_016439733.1, XP_016439931.1, XP_016440694.1, XP_016441361.1, XP_016442968.1, XP_016443009.1, XP_016443053.1, XP_016444135.1, XP_016444205.1, XP_016445023.1, XP_016445253.1, XP_016448396.1, XP_016450152.1, XP_016450673.1, XP_016450943.1,…
OG0000059		XP_021971328.1, XP_021971449.1, XP_021974428.1, XP_021974757.1, XP_021974952.1, XP_021975028.1, XP_021975099.1, XP_021980311.1, XP_021985826.1, XP_021985882.1, XP_021985883.1, XP_021986246.1, XP_021986663.1, XP_021990910.1, XP_021991141.1, XP_021991343.1, XP_021991846.1, XP_021991851.1, XP_021991908.1, XP_021993048.1, XP_021996079.1, XP_021996153.1, XP_021996634.1, XP_022003034.1, XP_022003509.1,…	GWHPBCHG004742, GWHPBCHG013071, GWHPBCHG042409, GWHPBCHG042410, GWHPBCHG042411, GWHPBCHG042836, GWHPBCHG042940, GWHPBCHG052496, GWHPBCHG052497, GWHPBCHG052499	XP_023733515.1, XP_023733634.1, XP_023734550.1, XP_023736592.1, XP_023736643.1, XP_023738005.1, XP_023738188.1, XP_023738904.1, XP_023746054.1, XP_023746696.1, XP_023750090.1, XP_023750207.3, XP_023751068.2, XP_023752636.2, XP_023755326.1, XP_023758048.1, XP_023759765.1, XP_023762301.3, XP_023763410.1, XP_023767965.1, XP_023770548.1, XP_023770741.1, XP_023771447.1, XP_023771821.1, XP_023771822.1,…	XP_016446614.1, XP_016451430.1, XP_016453767.1, XP_016462004.1, XP_016475596.1, XP_016480259.1, XP_016491141.1, XP_016498150.1, XP_016498555.1, XP_016500722.1	XP_015627019.1, XP_015627020.1, XP_015627021.1, XP_025876548.1, XP_025879293.1, XP_025879294.1, XP_025879295.1, XP_025879296.1, XP_025879680.1	GWHPBCHF002531, GWHPBCHF006753, GWHPBCHF012337, GWHPBCHF013034, GWHPBCHF022271, GWHPBCHF028671, GWHPBCHF034029, GWHPBCHF042502, GWHPBCHF042709, GWHPBCHF042712, GWHPBCHF043964, GWHPBCHF046739	GWHPBCHG004742, GWHPBCHG013071, GWHPBCHG042409, GWHPBCHG042410, GWHPBCHG042411, GWHPBCHG042836, GWHPBCHG042940, GWHPBCHG052496, GWHPBCHG052497, GWHPBCHG052499
OG0000060		XP_021984321.1, XP_021984322.1, XP_021984323.1, XP_022015249.1, XP_022015251.1, XP_022015254.1, XP_022015256.1, XP_022015257.1, XP_022015259.1, XP_022015260.1, XP_022015263.1, XP_022015267.1, XP_022015268.1, XP_022015269.1, XP_022015270.1, XP_022015271.1, XP_022015272.1, XP_022015273.1, XP_022015274.1, XP_022015331.1, XP_022015332.1, XP_022015333.1, XP_022015334.1, XP_022017704.2, XP_022017775.1,…	GWHPBCHG015357, GWHPBCHG015358, GWHPBCHG015386, GWHPBCHG015915, GWHPBCHG015916, GWHPBCHG020211, GWHPBCHG020212, GWHPBCHG022212, GWHPBCHG030266, GWHPBCHG030278, GWHPBCHG030279, GWHPBCHG030280, GWHPBCHG030281, GWHPBCHG030282, GWHPBCHG030283, GWHPBCHG030284, GWHPBCHG030285, GWHPBCHG030286, GWHPBCHG030287, GWHPBCHG030288, GWHPBCHG030289	XP_023732932.1, XP_023748186.1, XP_023748196.1, XP_023748197.1, XP_023748200.1, XP_023748201.1, XP_023748202.1, XP_023748224.1, XP_023748226.1, XP_023748227.1, XP_023748243.1, XP_023748271.1, XP_023748272.1, XP_023758326.1, XP_042756826.1, XP_042757508.1, XP_042757752.1, XP_052626141.1, XP_052626142.1, XP_052626143.1, XP_052626144.1, XP_052626145.1, XP_052626777.1, XP_052626778.1, XP_052627289.1			GWHPBCHF013788, GWHPBCHF013789, GWHPBCHF013790, GWHPBCHF013791, GWHPBCHF013792, GWHPBCHF014200, GWHPBCHF014201, GWHPBCHF014202, GWHPBCHF014203, GWHPBCHF014204, GWHPBCHF014206, GWHPBCHF014207, GWHPBCHF014209, GWHPBCHF017766, GWHPBCHF017767, GWHPBCHF019511, GWHPBCHF026055, GWHPBCHF026056, GWHPBCHF026057	GWHPBCHG015357, GWHPBCHG015358, GWHPBCHG015386, GWHPBCHG015915, GWHPBCHG015916, GWHPBCHG020211, GWHPBCHG020212, GWHPBCHG022212, GWHPBCHG030266, GWHPBCHG030278, GWHPBCHG030279, GWHPBCHG030280, GWHPBCHG030281, GWHPBCHG030282, GWHPBCHG030283, GWHPBCHG030284, GWHPBCHG030285, GWHPBCHG030286, GWHPBCHG030287, GWHPBCHG030288, GWHPBCHG030289
OG0000061				XP_023728921.1, XP_023729286.1, XP_023729722.1, XP_023731482.1, XP_023731865.1, XP_023732336.1, XP_023733775.2, XP_023734159.1, XP_023734495.1, XP_023736973.1, XP_023737167.1, XP_023737212.1, XP_023737738.1, XP_023738131.1, XP_023738153.1, XP_023738707.1, XP_023739199.1, XP_023739506.1, XP_023740417.1, XP_023741058.1, XP_023742892.1, XP_023743791.1, XP_023744029.1, XP_023745248.1, XP_023746074.1,…
OG0000062		XP_021971456.1, XP_021971520.1, XP_021975539.1, XP_021979354.1, XP_021979423.1, XP_021980144.1, XP_021980604.1, XP_021991824.1, XP_021991825.1, XP_021992177.2, XP_021996207.1, XP_021996335.2, XP_022000639.1, XP_022003595.1, XP_022014844.2, XP_022019536.1, XP_022039940.1, XP_035829921.1, XP_035833765.1, XP_035836488.1, XP_035836577.1, XP_035840373.1	GWHPBCHG004007, GWHPBCHG012455, GWHPBCHG022843, GWHPBCHG024939, GWHPBCHG028676, GWHPBCHG033469, GWHPBCHG034070, GWHPBCHG042865, GWHPBCHG051901, GWHPBCHG055885, GWHPBCHG062110, GWHPBCHG065223, GWHPBCHG065239, GWHPBCHG065253, GWHPBCHG066406	XP_023729415.1, XP_023731549.1, XP_023733305.1, XP_023734200.1, XP_023734632.2, XP_023737435.1, XP_023739809.1, XP_023741053.1, XP_023741435.1, XP_023741445.1, XP_023744801.1, XP_023745122.2, XP_023745855.2, XP_023747715.1, XP_023748884.1, XP_023753804.1, XP_023754370.1, XP_023754910.1, XP_023756111.1, XP_023756201.1, XP_023756960.2, XP_023758233.3, XP_023760498.1, XP_023761712.1, XP_023761713.1,…			GWHPBCHF019107, GWHPBCHF025413, GWHPBCHF034881, GWHPBCHF035059, GWHPBCHF047614, GWHPBCHF055346	GWHPBCHG004007, GWHPBCHG012455, GWHPBCHG022843, GWHPBCHG024939, GWHPBCHG028676, GWHPBCHG033469, GWHPBCHG034070, GWHPBCHG042865, GWHPBCHG051901, GWHPBCHG055885, GWHPBCHG062110, GWHPBCHG065223, GWHPBCHG065239, GWHPBCHG065253, GWHPBCHG066406
OG0000063		XP_022003967.1, XP_022004096.1, XP_022004366.1, XP_022007849.1, XP_022008408.1, XP_022024357.1, XP_022032409.1, XP_022041968.1, XP_035839729.1, XP_035845787.1, XP_035845962.1	GWHPBCHG001982, GWHPBCHG003297, GWHPBCHG003342, GWHPBCHG004817, GWHPBCHG010865, GWHPBCHG011774, GWHPBCHG013209, GWHPBCHG022280, GWHPBCHG023140, GWHPBCHG025089, GWHPBCHG025337, GWHPBCHG028075, GWHPBCHG028521, GWHPBCHG030085, GWHPBCHG034890, GWHPBCHG034928, GWHPBCHG043126, GWHPBCHG046335, GWHPBCHG050383, GWHPBCHG053040, GWHPBCHG065115, GWHPBCHG066310, GWHPBCHG066904	XP_023731943.1, XP_023733679.1, XP_023734538.1, XP_023737248.1, XP_023741785.1, XP_023746542.1, XP_023747296.1, XP_023750283.1, XP_023752625.1, XP_023753512.1, XP_023755168.1, XP_023758608.1, XP_023761597.1, XP_023763647.1, XP_023764585.1, XP_023764637.1, XP_023765118.1, XP_023765203.1, XP_023768339.1, XP_023768909.1, XP_023770053.1, XP_023772201.1, XP_042758233.1, XP_052619679.1, XP_052620001.1,…			GWHPBCHF000526, GWHPBCHF004953, GWHPBCHF007844, GWHPBCHF007925, GWHPBCHF008466, GWHPBCHF010762, GWHPBCHF011135, GWHPBCHF012670, GWHPBCHF012957, GWHPBCHF013875, GWHPBCHF014388, GWHPBCHF015680, GWHPBCHF020809, GWHPBCHF021507, GWHPBCHF023681, GWHPBCHF027498, GWHPBCHF030043, GWHPBCHF031699, GWHPBCHF031705, GWHPBCHF031912, GWHPBCHF032476, GWHPBCHF032555, GWHPBCHF035751, GWHPBCHF039875, GWHPBCHF041122,…	GWHPBCHG001982, GWHPBCHG003297, GWHPBCHG003342, GWHPBCHG004817, GWHPBCHG010865, GWHPBCHG011774, GWHPBCHG013209, GWHPBCHG022280, GWHPBCHG023140, GWHPBCHG025089, GWHPBCHG025337, GWHPBCHG028075, GWHPBCHG028521, GWHPBCHG030085, GWHPBCHG034890, GWHPBCHG034928, GWHPBCHG043126, GWHPBCHG046335, GWHPBCHG050383, GWHPBCHG053040, GWHPBCHG065115, GWHPBCHG066310, GWHPBCHG066904
OG0000064		XP_021971232.1, XP_021971270.1, XP_021971385.1, XP_021971450.1, XP_021974427.1, XP_021974953.1, XP_021975100.1, XP_021975432.1, XP_021979393.1, XP_021979457.1, XP_021979669.2, XP_021980072.1, XP_021980258.1, XP_021984812.1, XP_021985489.1, XP_021986145.2, XP_021986292.1, XP_021986375.1, XP_021986929.1, XP_021988359.1, XP_021990804.1, XP_021990812.1, XP_021990909.1, XP_021991363.1, XP_021991598.1,…		XP_023739169.1, XP_023748017.1, XP_023750220.2, XP_023771820.1, XP_052619838.1, XP_052621410.1, XP_052624848.1, XP_052627646.1, XP_052627647.1	XP_016442786.1, XP_016462003.1, XP_016466763.1, XP_016475087.1, XP_016475088.1, XP_016475089.1, XP_016475090.1, XP_016475091.1, XP_016476652.1, XP_016501617.1, XP_016501618.1	XP_015613561.1, XP_015613597.1, XP_015614420.1, XP_015624409.1, XP_015650422.1, XP_015650423.1, XP_015650424.1, XP_015650426.1, XP_015650427.1, XP_015650428.1, XP_015650429.1, XP_015650430.1, XP_015650431.1, XP_025880731.1, XP_025883320.1, XP_025883321.1, XP_025883322.1, XP_025883323.1, XP_025883324.1	GWHPBCHF011813, GWHPBCHF021986, GWHPBCHF021998, GWHPBCHF042581, GWHPBCHF047367
OG0000065		XP_021974549.2, XP_021974553.1, XP_021974557.1, XP_021974567.1, XP_021974903.1, XP_021976660.1, XP_021976665.1, XP_021976666.1, XP_021976677.1, XP_021976698.1, XP_021976710.1, XP_021976800.1, XP_021984736.2, XP_021984739.1, XP_021984850.2, XP_021985255.1, XP_021987295.2, XP_021987298.1, XP_021987318.1, XP_021987319.2, XP_021987320.1, XP_022000947.1, XP_035831802.1, XP_035832360.1, XP_035832361.1,…	GWHPBCHG004600, GWHPBCHG009531, GWHPBCHG029666, GWHPBCHG029668, GWHPBCHG040220, GWHPBCHG043681, GWHPBCHG045184, GWHPBCHG045186, GWHPBCHG045190, GWHPBCHG045192, GWHPBCHG045195, GWHPBCHG050693, GWHPBCHG062569	XP_023730112.1, XP_023730114.1, XP_023730118.1, XP_023732344.1, XP_023732345.1, XP_023737496.1, XP_023737510.1, XP_023741212.2, XP_023745095.1, XP_023745103.1, XP_023747139.1, XP_023750749.2, XP_023755647.1, XP_023755649.1, XP_023757410.1, XP_023757412.1, XP_023760731.1, XP_023762042.1, XP_023762866.1, XP_023762871.1, XP_023762875.2, XP_023771163.1, XP_023771167.3, XP_023771168.1, XP_023771171.1,…	XP_016476215.1	XP_015616842.1, XP_015634673.1, XP_015646220.1, XP_025876467.1, XP_025876468.1, XP_025876969.1, XP_025877228.1, XP_025877479.1, XP_025877480.1, XP_025877481.1, XP_025882722.1	GWHPBCHF009041, GWHPBCHF018942, GWHPBCHF037633, GWHPBCHF037648, GWHPBCHF037650, GWHPBCHF037662, GWHPBCHF052551	GWHPBCHG004600, GWHPBCHG009531, GWHPBCHG029666, GWHPBCHG029668, GWHPBCHG040220, GWHPBCHG043681, GWHPBCHG045184, GWHPBCHG045186, GWHPBCHG045190, GWHPBCHG045192, GWHPBCHG045195, GWHPBCHG050693, GWHPBCHG062569
OG0000066	NP_176827.2, NP_179900.1, NP_179903.1, NP_189516.1, NP_195449.1, NP_195450.1, NP_195451.1, NP_195452.1, NP_195453.1, NP_201532.2, NP_568024.2	XP_021972973.1, XP_021976484.1, XP_021980509.1, XP_021983452.1, XP_021983543.1, XP_021993591.1, XP_022013655.1, XP_022015533.1, XP_022015551.1, XP_022015555.1, XP_022015578.1, XP_022015692.1, XP_022015701.1, XP_022015711.1, XP_022021948.1, XP_022022822.1, XP_022032073.2, XP_022032075.1, XP_022032107.1, XP_022033191.1, XP_022034064.1, XP_022034073.1, XP_022034074.1, XP_022037185.1, XP_022037186.1,…	GWHPBCHG025159, GWHPBCHG025165, GWHPBCHG025183, GWHPBCHG025190, GWHPBCHG059842, GWHPBCHG061416, GWHPBCHG061418, GWHPBCHG062120, GWHPBCHG062131, GWHPBCHG062134, GWHPBCHG062135, GWHPBCHG062136, GWHPBCHG062137, GWHPBCHG062140, GWHPBCHG062141, GWHPBCHG062700	XP_023735523.1, XP_023738987.1, XP_023738988.1, XP_023738989.1, XP_023738990.1, XP_023741013.1, XP_023741031.1, XP_023741032.2, XP_023741042.1, XP_023741043.1, XP_023741044.1, XP_023741045.1, XP_023753298.1, XP_023761542.1, XP_023762556.1, XP_052625200.1, XP_052625205.1, XP_052625206.1	XP_016459371.1, XP_016471585.1, XP_016477059.1, XP_016477062.1, XP_016483932.1, XP_016485383.1, XP_016503270.1, XP_016503271.1, XP_016503272.1, XP_016503273.1, XP_016503274.1	XP_015619300.1, XP_015623185.1, XP_015624226.1, XP_015627773.1, XP_015628227.1, XP_015631595.1, XP_015631596.1, XP_015634607.1, XP_025877599.1, XP_025879734.1	GWHPBCHF021556, GWHPBCHF021559, GWHPBCHF030165, GWHPBCHF048942, GWHPBCHF051894, GWHPBCHF052599, GWHPBCHF052607, GWHPBCHF052612, GWHPBCHF052613, GWHPBCHF052614, GWHPBCHF052615, GWHPBCHF052617, GWHPBCHF053142	GWHPBCHG025159, GWHPBCHG025165, GWHPBCHG025183, GWHPBCHG025190, GWHPBCHG059842, GWHPBCHG061416, GWHPBCHG061418, GWHPBCHG062120, GWHPBCHG062131, GWHPBCHG062134, GWHPBCHG062135, GWHPBCHG062136, GWHPBCHG062137, GWHPBCHG062140, GWHPBCHG062141, GWHPBCHG062700
OG0000067		XP_021971569.1, XP_021971596.1, XP_021971618.1, XP_021971868.1, XP_021974488.1, XP_021974995.1, XP_021979241.1, XP_021979434.1, XP_021979536.1, XP_021979557.1, XP_021979880.1, XP_021979914.1, XP_021980238.1, XP_021980449.1, XP_021980585.1, XP_021980765.1, XP_021980850.1, XP_021984978.2, XP_021985057.1, XP_021985202.1, XP_021985351.1, XP_021985467.1, XP_021986179.1, XP_021986493.1, XP_021986668.1,…
OG0000068		XP_021971615.1, XP_021971700.1, XP_021971734.1, XP_021971735.1, XP_021971736.1, XP_021971743.1, XP_021971877.1, XP_021974454.1, XP_021974522.1, XP_021974595.1, XP_021974702.1, XP_021974704.1, XP_021974746.1, XP_021975027.1, XP_021975145.1, XP_021975323.1, XP_021975365.1, XP_021975429.1, XP_021975845.1, XP_021976669.1, XP_021977145.1, XP_021977338.1, XP_021977339.1, XP_021977340.1, XP_021977341.1,…
OG0000069	NP_680341.1	XP_021968796.1, XP_021968797.1, XP_021968798.1, XP_021974313.2, XP_021974355.1, XP_021974559.2, XP_021978030.1, XP_021980182.1, XP_021980330.1, XP_021981914.1, XP_021982484.1, XP_021985820.2, XP_021987950.2, XP_021990214.1, XP_021995428.2, XP_021997127.1, XP_021999536.1, XP_021999685.1, XP_022004936.1, XP_022009025.1, XP_022009026.1, XP_022009027.1, XP_022011698.2, XP_022015116.1, XP_022017489.1,…	GWHPBCHG040999, GWHPBCHG048187, GWHPBCHG051397	XP_023728632.2, XP_023728924.1, XP_023729629.2, XP_023729700.1, XP_023732220.1, XP_023732396.2, XP_023732553.1, XP_023733303.2, XP_023733841.1, XP_023738913.1, XP_023743137.2, XP_023748850.3, XP_023749386.2, XP_023753159.1, XP_023754621.2, XP_023755307.2, XP_023755871.3, XP_023759415.1, XP_023760234.1, XP_023760263.2, XP_023761718.1, XP_023762272.1, XP_023762980.2, XP_023764859.2, XP_023766075.2,…	XP_016443140.1, XP_016514859.1		GWHPBCHF031271, GWHPBCHF038824, GWHPBCHF047908	GWHPBCHG040999, GWHPBCHG048187, GWHPBCHG051397
OG0000070		XP_021969505.1, XP_021969506.1, XP_021975065.1, XP_021978832.1, XP_021982425.1, XP_021988917.1, XP_021999546.1, XP_022001598.1, XP_022027248.1, XP_022033421.2, XP_035833436.1, XP_035836830.1, XP_035845952.1	GWHPBCHG004205, GWHPBCHG004920, GWHPBCHG009637, GWHPBCHG013325, GWHPBCHG016144, GWHPBCHG021420, GWHPBCHG022629, GWHPBCHG035662, GWHPBCHG037898, GWHPBCHG040526, GWHPBCHG042288, GWHPBCHG042323, GWHPBCHG043518, GWHPBCHG049272, GWHPBCHG049448, GWHPBCHG050475, GWHPBCHG050916, GWHPBCHG050917, GWHPBCHG051367, GWHPBCHG052470, GWHPBCHG052472, GWHPBCHG058868, GWHPBCHG060124, GWHPBCHG062080	XP_023731173.1, XP_023738018.3, XP_023738369.2, XP_023740414.1, XP_023742458.1, XP_023743164.1, XP_023744938.1, XP_023746736.1, XP_023749060.1, XP_023750865.1, XP_023752221.2, XP_023754199.1, XP_023760466.1, XP_023767674.1, XP_023770066.1, XP_042751400.1, XP_042751849.1, XP_052621641.1	XP_016463666.1, XP_016484550.1, XP_016484551.1, XP_016484552.1, XP_016487847.1	XP_015616305.1, XP_015616774.2, XP_015624407.2, XP_015634899.1	GWHPBCHF001036, GWHPBCHF003477, GWHPBCHF003539, GWHPBCHF003906, GWHPBCHF005954, GWHPBCHF008194, GWHPBCHF009129, GWHPBCHF012430, GWHPBCHF013748, GWHPBCHF014143, GWHPBCHF015624, GWHPBCHF020413, GWHPBCHF020414, GWHPBCHF021250, GWHPBCHF024908, GWHPBCHF025546, GWHPBCHF027352, GWHPBCHF027488, GWHPBCHF029026, GWHPBCHF029958, GWHPBCHF030455, GWHPBCHF032743, GWHPBCHF034306, GWHPBCHF034888, GWHPBCHF034889,…	GWHPBCHG004205, GWHPBCHG004920, GWHPBCHG009637, GWHPBCHG013325, GWHPBCHG016144, GWHPBCHG021420, GWHPBCHG022629, GWHPBCHG035662, GWHPBCHG037898, GWHPBCHG040526, GWHPBCHG042288, GWHPBCHG042323, GWHPBCHG043518, GWHPBCHG049272, GWHPBCHG049448, GWHPBCHG050475, GWHPBCHG050916, GWHPBCHG050917, GWHPBCHG051367, GWHPBCHG052470, GWHPBCHG052472, GWHPBCHG058868, GWHPBCHG060124, GWHPBCHG062080
OG0000071	NP_198732.2	XP_021978858.1, XP_021985698.1, XP_021985700.2, XP_021985701.1, XP_021985702.1, XP_021985703.1, XP_021985705.1, XP_021985706.1, XP_021985713.1, XP_021985715.1, XP_021985716.1, XP_022004788.1, XP_022004791.1, XP_022004792.1, XP_022004793.1, XP_022023140.1, XP_022026779.1, XP_022026877.1, XP_022028563.1, XP_022033719.1, XP_022033721.1, XP_035833989.1, XP_035837740.1, XP_035838021.1, XP_035845600.1	GWHPBCHG010873, GWHPBCHG011341, GWHPBCHG011343, GWHPBCHG011344, GWHPBCHG011345, GWHPBCHG011346, GWHPBCHG011347, GWHPBCHG011348, GWHPBCHG011349, GWHPBCHG012782, GWHPBCHG012795, GWHPBCHG012797, GWHPBCHG012798, GWHPBCHG012800, GWHPBCHG041213, GWHPBCHG041436, GWHPBCHG055385, GWHPBCHG055389, GWHPBCHG056087	XP_023731754.1, XP_023731755.1, XP_023731795.1, XP_023746558.1, XP_023750617.1, XP_023750618.1, XP_023750619.1, XP_023750620.2, XP_023750621.1, XP_023750623.1, XP_023750626.1, XP_023751828.1, XP_023757112.1, XP_023757679.1, XP_023757690.1, XP_023761187.1, XP_023761188.2, XP_023761190.1, XP_023763355.1, XP_023769632.1, XP_023769633.1, XP_042754063.2, XP_052623301.1, XP_052623304.1, XP_052623308.1,…	XP_016446454.1, XP_016473884.1, XP_016515966.1, XP_016515969.1	XP_015624077.1, XP_015624078.1, XP_015626751.1, XP_015634976.1, XP_015648581.1, XP_015648901.1, XP_015648995.1, XP_015649421.1, XP_015649422.1, XP_015650203.1, XP_015650204.1, XP_015650206.1, XP_015651068.1, XP_015651069.1	GWHPBCHF010799, GWHPBCHF010802, GWHPBCHF010803, GWHPBCHF010809, GWHPBCHF012024, GWHPBCHF012026, GWHPBCHF012035, GWHPBCHF012036, GWHPBCHF034731, GWHPBCHF046341	GWHPBCHG010873, GWHPBCHG011341, GWHPBCHG011343, GWHPBCHG011344, GWHPBCHG011345, GWHPBCHG011346, GWHPBCHG011347, GWHPBCHG011348, GWHPBCHG011349, GWHPBCHG012782, GWHPBCHG012795, GWHPBCHG012797, GWHPBCHG012798, GWHPBCHG012800, GWHPBCHG041213, GWHPBCHG041436, GWHPBCHG055385, GWHPBCHG055389, GWHPBCHG056087
OG0000072		XP_021986094.1, XP_021986261.1, XP_021993315.1, XP_021996255.1, XP_022001259.1, XP_022003045.1, XP_022003920.1, XP_022018900.1, XP_022019741.1, XP_022019804.1, XP_022031329.1, XP_022040166.1, XP_035841297.1, XP_035843940.1	GWHPBCHG003445, GWHPBCHG042201	XP_023729147.1, XP_023729149.1, XP_023729459.1, XP_023730116.1, XP_023730995.1, XP_023731053.1, XP_023731778.2, XP_023732431.1, XP_023733787.1, XP_023733985.1, XP_023736134.2, XP_023738284.1, XP_023740314.1, XP_023741074.1, XP_023741084.1, XP_023741336.1, XP_023742296.1, XP_023742329.1, XP_023742449.1, XP_023742672.1, XP_023743345.1, XP_023746160.1, XP_023747808.1, XP_023747855.1, XP_023748300.2,…	XP_016434159.1, XP_016438174.1, XP_016439287.1, XP_016441362.1, XP_016442407.1, XP_016446674.1, XP_016447657.1, XP_016461520.1, XP_016461948.1, XP_016468260.1, XP_016476704.1, XP_016485157.1, XP_016489349.1, XP_016491862.1, XP_016492015.1, XP_016497741.1, XP_016499680.1, XP_016506731.1, XP_016508230.1, XP_016508314.1, XP_016512108.1, XP_016513078.1	XP_015642337.1, XP_015642338.1	GWHPBCHF036194	GWHPBCHG003445, GWHPBCHG042201
OG0000073					XP_016432459.1, XP_016432460.1, XP_016433174.1, XP_016434542.1, XP_016436830.1, XP_016437117.1, XP_016437409.1, XP_016438170.1, XP_016439640.1, XP_016439641.1, XP_016440281.1, XP_016440505.1, XP_016441189.1, XP_016441190.1, XP_016441588.1, XP_016442313.1, XP_016444591.1, XP_016444658.1, XP_016445182.1, XP_016445693.1, XP_016445972.1, XP_016447428.1, XP_016450435.1, XP_016451974.1, XP_016452497.1,…
OG0000074		XP_022031269.1	GWHPBCHG002250	XP_052621786.1	XP_016432315.1, XP_016434480.1, XP_016436455.1, XP_016436573.1, XP_016439432.1, XP_016440860.1, XP_016440902.1, XP_016444386.1, XP_016445261.1, XP_016445487.1, XP_016446757.1, XP_016446758.1, XP_016446902.1, XP_016447110.1, XP_016447137.1, XP_016447447.1, XP_016447702.1, XP_016449509.1, XP_016449510.1, XP_016450433.1, XP_016450519.1, XP_016452966.1, XP_016453240.1, XP_016453241.1, XP_016453637.1,…			GWHPBCHG002250
OG0000075			GWHPBCHG001501, GWHPBCHG001502, GWHPBCHG001503, GWHPBCHG001677, GWHPBCHG001678, GWHPBCHG007082, GWHPBCHG007083, GWHPBCHG008036, GWHPBCHG010954, GWHPBCHG010955, GWHPBCHG013466, GWHPBCHG015906, GWHPBCHG017619, GWHPBCHG018069, GWHPBCHG018070, GWHPBCHG018116, GWHPBCHG018117, GWHPBCHG019814, GWHPBCHG023149, GWHPBCHG026112, GWHPBCHG026113, GWHPBCHG026114, GWHPBCHG028531, GWHPBCHG033262, GWHPBCHG035524,…				GWHPBCHF000471, GWHPBCHF002914, GWHPBCHF006090, GWHPBCHF006811, GWHPBCHF013214, GWHPBCHF015786, GWHPBCHF017948, GWHPBCHF018860, GWHPBCHF021007, GWHPBCHF021778, GWHPBCHF022804, GWHPBCHF023589, GWHPBCHF025545, GWHPBCHF028397, GWHPBCHF029503, GWHPBCHF030053, GWHPBCHF031453, GWHPBCHF031487, GWHPBCHF037028, GWHPBCHF038352, GWHPBCHF039613, GWHPBCHF039646, GWHPBCHF040702, GWHPBCHF041163, GWHPBCHF041328,…	GWHPBCHG001501, GWHPBCHG001502, GWHPBCHG001503, GWHPBCHG001677, GWHPBCHG001678, GWHPBCHG007082, GWHPBCHG007083, GWHPBCHG008036, GWHPBCHG010954, GWHPBCHG010955, GWHPBCHG013466, GWHPBCHG015906, GWHPBCHG017619, GWHPBCHG018069, GWHPBCHG018070, GWHPBCHG018116, GWHPBCHG018117, GWHPBCHG019814, GWHPBCHG023149, GWHPBCHG026112, GWHPBCHG026113, GWHPBCHG026114, GWHPBCHG028531, GWHPBCHG033262, GWHPBCHG035524,…
OG0000076		XP_021968852.1, XP_021971283.1, XP_021971431.1, XP_021974587.1, XP_021975063.1, XP_021979441.1, XP_021979778.2, XP_021980269.2, XP_021980527.1, XP_021980663.2, XP_021980798.2, XP_021981040.1, XP_021984913.2, XP_021985046.1, XP_021985442.1, XP_021985443.1, XP_021985874.1, XP_021986729.1, XP_021990852.1, XP_021991540.2, XP_021991692.2, XP_021991856.1, XP_021991858.1, XP_021992083.1, XP_021994950.1,…
OG0000077		XP_021971722.1, XP_022003013.1, XP_022024551.1, XP_022039955.1, XP_022042337.1	GWHPBCHG000284, GWHPBCHG002922, GWHPBCHG003604, GWHPBCHG003940, GWHPBCHG004940, GWHPBCHG005211, GWHPBCHG009572, GWHPBCHG013553, GWHPBCHG013749, GWHPBCHG015138, GWHPBCHG015580, GWHPBCHG018077, GWHPBCHG024433, GWHPBCHG024452, GWHPBCHG024488, GWHPBCHG024730, GWHPBCHG025601, GWHPBCHG025749, GWHPBCHG034784, GWHPBCHG042266, GWHPBCHG042289, GWHPBCHG042626, GWHPBCHG043012, GWHPBCHG043568, GWHPBCHG050180,…	XP_023734261.2, XP_023734262.2, XP_023763261.3, XP_052619584.1, XP_052624756.1, XP_052626990.1, XP_052627047.1			GWHPBCHF004114, GWHPBCHF005082, GWHPBCHF005083, GWHPBCHF005142, GWHPBCHF005230, GWHPBCHF011154, GWHPBCHF011216, GWHPBCHF012080, GWHPBCHF012965, GWHPBCHF013562, GWHPBCHF019910, GWHPBCHF020011, GWHPBCHF021284, GWHPBCHF022143, GWHPBCHF031042, GWHPBCHF035649, GWHPBCHF035745, GWHPBCHF035746, GWHPBCHF041653, GWHPBCHF041900, GWHPBCHF042246, GWHPBCHF043893, GWHPBCHF046803, GWHPBCHF046912, GWHPBCHF048176,…	GWHPBCHG000284, GWHPBCHG002922, GWHPBCHG003604, GWHPBCHG003940, GWHPBCHG004940, GWHPBCHG005211, GWHPBCHG009572, GWHPBCHG013553, GWHPBCHG013749, GWHPBCHG015138, GWHPBCHG015580, GWHPBCHG018077, GWHPBCHG024433, GWHPBCHG024452, GWHPBCHG024488, GWHPBCHG024730, GWHPBCHG025601, GWHPBCHG025749, GWHPBCHG034784, GWHPBCHG042266, GWHPBCHG042289, GWHPBCHG042626, GWHPBCHG043012, GWHPBCHG043568, GWHPBCHG050180,…
OG0000078		XP_021979585.1, XP_021985189.1, XP_021988487.1, XP_021988488.1, XP_021988911.1, XP_021997690.2, XP_021998120.1, XP_022005177.2, XP_022005521.1, XP_022006605.1, XP_022008431.1, XP_022010681.1, XP_022010905.1, XP_022017795.1, XP_022018624.1, XP_022031535.1, XP_022033411.1, XP_022037990.1, XP_022041888.1, XP_035833228.1, XP_035841278.1	GWHPBCHG000182, GWHPBCHG000183, GWHPBCHG002348, GWHPBCHG005869, GWHPBCHG009164, GWHPBCHG010047, GWHPBCHG013680, GWHPBCHG019309, GWHPBCHG019310, GWHPBCHG025077, GWHPBCHG025078, GWHPBCHG026831, GWHPBCHG026832, GWHPBCHG033040, GWHPBCHG033041, GWHPBCHG035873, GWHPBCHG035874, GWHPBCHG036869, GWHPBCHG052175, GWHPBCHG053791, GWHPBCHG056101, GWHPBCHG056102, GWHPBCHG057435, GWHPBCHG057436, GWHPBCHG057437	XP_023733671.1, XP_023759764.1, XP_042753119.1, XP_042753187.1, XP_042757140.1, XP_042757944.1, XP_052620764.1, XP_052622498.1, XP_052622701.1, XP_052623374.1, XP_052623723.1	XP_016435067.1, XP_016441046.1, XP_016442316.1, XP_016450386.1, XP_016462634.1, XP_016467474.1, XP_016481342.1, XP_016482716.1, XP_016482717.1, XP_016494046.1, XP_016497087.1, XP_016497227.1, XP_016509347.1, XP_016511023.1	XP_015648164.1, XP_025875705.1	GWHPBCHF008895, GWHPBCHF010672, GWHPBCHF012166, GWHPBCHF019792, GWHPBCHF020772, GWHPBCHF021304, GWHPBCHF031477, GWHPBCHF032453, GWHPBCHF032714, GWHPBCHF037346, GWHPBCHF039716, GWHPBCHF043862, GWHPBCHF044388, GWHPBCHF046349, GWHPBCHF047067, GWHPBCHF047068, GWHPBCHF047069, GWHPBCHF047727, GWHPBCHF056176, GWHPBCHF056452	GWHPBCHG000182, GWHPBCHG000183, GWHPBCHG002348, GWHPBCHG005869, GWHPBCHG009164, GWHPBCHG010047, GWHPBCHG013680, GWHPBCHG019309, GWHPBCHG019310, GWHPBCHG025077, GWHPBCHG025078, GWHPBCHG026831, GWHPBCHG026832, GWHPBCHG033040, GWHPBCHG033041, GWHPBCHG035873, GWHPBCHG035874, GWHPBCHG036869, GWHPBCHG052175, GWHPBCHG053791, GWHPBCHG056101, GWHPBCHG056102, GWHPBCHG057435, GWHPBCHG057436, GWHPBCHG057437
OG0000079		XP_021971100.1, XP_021971679.1, XP_021971955.1, XP_021971970.1, XP_021977737.1, XP_021979131.1, XP_021979294.1, XP_021984773.1, XP_021984785.1, XP_021985727.1, XP_021986078.1, XP_021986393.1, XP_021987038.2, XP_021990999.1, XP_021991778.2, XP_021992186.1, XP_021995840.1, XP_021996059.1, XP_021997220.1, XP_022003364.1, XP_022004279.1, XP_022004529.1, XP_022007495.1, XP_022007663.1, XP_022019453.1,…	GWHPBCHG006086, GWHPBCHG008833, GWHPBCHG030524, GWHPBCHG031840, GWHPBCHG046390, GWHPBCHG050015, GWHPBCHG059389	XP_023728757.1, XP_023729834.1, XP_023730989.1, XP_023732469.1, XP_023737497.1, XP_023737963.1, XP_023739652.1, XP_023741475.3, XP_023747184.1, XP_023751168.1, XP_023753130.1, XP_023755810.1, XP_023760545.1, XP_023760835.1, XP_023762634.2, XP_023763032.2, XP_023763108.1, XP_023763132.1, XP_023769801.1, XP_023771989.1, XP_042753565.1, XP_042753566.1, XP_042753567.1, XP_042757678.1, XP_052621627.1,…	XP_016437788.1, XP_016452920.1, XP_016455380.1, XP_016468706.1, XP_016472837.1, XP_016477947.1, XP_016486528.1, XP_016498923.1, XP_016501596.1, XP_016501945.1, XP_016506772.1, XP_016514347.1, XP_016514368.1	YP_002000554.1	GWHPBCHF000917, GWHPBCHF001330, GWHPBCHF005578, GWHPBCHF012123, GWHPBCHF041474, GWHPBCHF043967, GWHPBCHF045296, GWHPBCHF048094, GWHPBCHF049074, GWHPBCHF055909	GWHPBCHG006086, GWHPBCHG008833, GWHPBCHG030524, GWHPBCHG031840, GWHPBCHG046390, GWHPBCHG050015, GWHPBCHG059389
OG0000080		XP_021974824.1, XP_021975844.1, XP_021979224.1, XP_021979894.1, XP_021979895.1, XP_021980365.2, XP_021986351.2, XP_021986888.1, XP_021986944.2, XP_021988809.2, XP_021989249.2, XP_021989860.2, XP_021990061.2, XP_021991062.1, XP_021991135.2, XP_021991237.2, XP_021991780.2, XP_021991876.1, XP_021995090.1, XP_021996264.1, XP_022001763.1, XP_022002121.2, XP_022003129.2, XP_022003225.1, XP_022003620.2,…
OG0000081	NP_001319892.1, NP_001327735.1, NP_178689.1, NP_192758.1, NP_680336.4	XP_021971567.1, XP_021978644.1, XP_021979362.1, XP_021980290.1, XP_021980504.1, XP_021984858.2, XP_021985078.2, XP_021986106.1, XP_021986456.1, XP_021990794.1, XP_021991687.1, XP_021992327.1, XP_021992328.1, XP_021993209.1, XP_021995225.2, XP_021995889.1, XP_021997093.1, XP_021997124.1, XP_022003296.1, XP_022003733.1, XP_022003831.1, XP_022007318.1, XP_022013921.1, XP_022013996.1, XP_022017257.1,…	GWHPBCHG010668, GWHPBCHG020885, GWHPBCHG049245, GWHPBCHG049672	XP_023728640.2, XP_023735010.2, XP_023735455.1, XP_023735810.1, XP_023737180.1, XP_023739006.1, XP_023741366.1, XP_023742437.1, XP_023745612.2, XP_023746146.1, XP_023746775.2, XP_023749734.2, XP_023749964.1, XP_023766815.1, XP_023770777.2, XP_042753619.2, XP_042757527.2, XP_052619569.1, XP_052619612.1, XP_052619686.1, XP_052621022.1, XP_052621050.1, XP_052621070.1, XP_052621076.1, XP_052621147.1,…		XP_015619038.1, XP_015619039.1, XP_025877661.1, XP_025877662.1, XP_025878843.1	GWHPBCHF040961, GWHPBCHF046867	GWHPBCHG010668, GWHPBCHG020885, GWHPBCHG049245, GWHPBCHG049672
OG0000082	NP_173550.1	XP_021974679.1, XP_021979367.1, XP_021980263.1, XP_021980369.1, XP_021986123.1, XP_021991726.1, XP_021992146.1, XP_021995792.1, XP_021999527.1, XP_022000339.1, XP_022000581.1, XP_022004456.1, XP_022007266.1, XP_022008139.1, XP_022014939.1, XP_022018864.1, XP_022019243.1, XP_022019676.1, XP_022022551.1, XP_022030790.1, XP_022031455.1, XP_022033109.1, XP_022039974.1, XP_022040031.1, XP_022040032.1,…	GWHPBCHG003089, GWHPBCHG044825, GWHPBCHG045146, GWHPBCHG064383, GWHPBCHG066472	XP_023728923.1, XP_023730886.1, XP_023731706.1, XP_023732405.1, XP_023732642.1, XP_023732774.1, XP_023733097.1, XP_023733653.1, XP_023733991.1, XP_023734446.1, XP_023734935.2, XP_023735855.1, XP_023736664.1, XP_023738657.1, XP_023740335.1, XP_023741695.1, XP_023742455.1, XP_023742501.1, XP_023742945.1, XP_023744395.1, XP_023745024.1, XP_023745444.1, XP_023746246.1, XP_023747472.1, XP_023747499.1,…	XP_016439991.1, XP_016442697.1, XP_016443550.1, XP_016445225.1, XP_016446090.1, XP_016446556.1, XP_016447454.1, XP_016472370.1, XP_016474879.1, XP_016478277.1, XP_016480103.1, XP_016490458.1, XP_016506532.1		GWHPBCHF001151, GWHPBCHF033250, GWHPBCHF044750, GWHPBCHF051351	GWHPBCHG003089, GWHPBCHG044825, GWHPBCHG045146, GWHPBCHG064383, GWHPBCHG066472
OG0000083		XP_021971233.1, XP_021971269.1, XP_021971354.1, XP_021971355.1, XP_021971452.1, XP_021974426.1, XP_021975101.1, XP_021975433.1, XP_021979058.1, XP_021979392.1, XP_021979458.1, XP_021979642.1, XP_021979668.1, XP_021980073.1, XP_021980257.1, XP_021980422.1, XP_021980666.2, XP_021980668.1, XP_021980675.1, XP_021980706.1, XP_021984813.1, XP_021984985.1, XP_021985490.1, XP_021985828.1, XP_021986146.1,…
OG0000084		XP_021971287.1, XP_021971288.1, XP_021971738.1, XP_021971763.1, XP_021975296.1, XP_021975544.1, XP_021979465.2, XP_021979727.1, XP_021979769.2, XP_021980126.1, XP_021980319.1, XP_021980508.1, XP_021985070.1, XP_021985823.1, XP_021986104.1, XP_021986461.1, XP_021986487.1, XP_021986821.2, XP_021986924.1, XP_021987008.1, XP_021991072.1, XP_021991223.1, XP_021991289.1, XP_021991329.2, XP_021991590.1,…
OG0000085	NP_001077477.1, NP_001332089.1, NP_180441.1, NP_190179.1, NP_190941.1, NP_563793.1, NP_563797.1, NP_568911.1, NP_568918.1, NP_850660.1, NP_850939.1	XP_021970196.1, XP_021970831.1, XP_021976787.1, XP_021977071.1, XP_021978386.1, XP_021981373.1, XP_021982247.1, XP_021982248.1, XP_021989610.1, XP_021997869.1, XP_021997872.1, XP_021997873.1, XP_021997874.1, XP_022001278.1, XP_022005182.1, XP_022008633.1, XP_022008686.1, XP_022009096.1, XP_022011720.1, XP_022013262.1, XP_022013266.1, XP_022018999.1, XP_022021488.1, XP_022024688.2, XP_022037954.1	GWHPBCHG006604, GWHPBCHG015650, GWHPBCHG039357, GWHPBCHG043045, GWHPBCHG045489, GWHPBCHG045491, GWHPBCHG062484	XP_023730458.2, XP_023730459.1, XP_023730460.1, XP_023730461.1, XP_023730465.1, XP_023731748.1, XP_023731749.1, XP_023737272.1, XP_023737935.1, XP_023742109.1, XP_023742330.1, XP_023748101.1, XP_023748794.1, XP_023749799.1, XP_023749800.1, XP_023749801.1, XP_023750914.1, XP_023750915.1, XP_023757681.1, XP_023761034.1, XP_023761068.1, XP_023761070.1, XP_023761162.1, XP_023761163.1, XP_023765329.1	XP_016452786.1, XP_016455516.1, XP_016457012.1, XP_016459669.1, XP_016475340.1, XP_016475587.1, XP_016476748.1, XP_016477054.1, XP_016482202.1, XP_016483711.1, XP_016491075.1, XP_016497947.1, XP_016500393.1, XP_016500394.1, XP_016501198.1, XP_016501825.1	XP_015610672.1, XP_015612705.1, XP_015612982.1, XP_015614455.1, XP_015627403.1, XP_015628561.1, XP_015636819.1, XP_015637997.1, XP_015639309.1, XP_015645242.1	GWHPBCHF006378, GWHPBCHF006630, GWHPBCHF009788, GWHPBCHF009836, GWHPBCHF021492, GWHPBCHF037838, GWHPBCHF040954, GWHPBCHF050755, GWHPBCHF050756, GWHPBCHF050761, GWHPBCHF050762, GWHPBCHF052924	GWHPBCHG006604, GWHPBCHG015650, GWHPBCHG039357, GWHPBCHG043045, GWHPBCHG045489, GWHPBCHG045491, GWHPBCHG062484
OG0000086		XP_021971350.1, XP_021971690.1, XP_021974569.1, XP_021974928.1, XP_021974983.1, XP_021975157.1, XP_021975446.1, XP_021979143.1, XP_021979469.1, XP_021980187.1, XP_021980260.1, XP_021980616.1, XP_021984753.1, XP_021984772.1, XP_021985186.1, XP_021985437.1, XP_021985503.1, XP_021986471.1, XP_021986518.1, XP_021991216.1, XP_021991360.1, XP_021991365.1, XP_021994047.2, XP_021995244.1, XP_021995620.1,…	GWHPBCHG044949	XP_023756206.1, XP_052619683.1	XP_016437357.1, XP_016460253.1, XP_016485048.1, XP_016490141.1, XP_016494503.1, XP_016497683.1, XP_016507125.1, XP_016508755.1			GWHPBCHG044949
OG0000087	NP_001326739.1, NP_001326740.1, NP_001330825.1, NP_181729.1, NP_191363.1, NP_194517.1, NP_200148.2, NP_567118.1	XP_021969687.1, XP_021972142.1, XP_021972144.1, XP_021972147.1, XP_021972150.1, XP_021973323.1, XP_021973324.1, XP_021980493.1, XP_021980499.1, XP_021993960.1, XP_021999991.1, XP_022000158.1, XP_022035695.1, XP_035832720.1	GWHPBCHG010528, GWHPBCHG010529, GWHPBCHG019782, GWHPBCHG019783, GWHPBCHG019784, GWHPBCHG021697, GWHPBCHG029671, GWHPBCHG032501, GWHPBCHG044811, GWHPBCHG044812, GWHPBCHG053096, GWHPBCHG053233, GWHPBCHG064498, GWHPBCHG064499, GWHPBCHG066880	XP_023728307.1, XP_023728535.1, XP_023729106.1, XP_023729107.1, XP_023729108.1, XP_023730970.1, XP_023730971.1, XP_023739781.1, XP_023740699.1, XP_023746486.1, XP_023750957.1, XP_023750959.1, XP_023772332.1, XP_023772333.1, XP_042754173.1, XP_042754174.1, XP_042754175.1, XP_052624582.1	XP_016432515.1, XP_016435157.1, XP_016437059.1, XP_016448916.1, XP_016448917.1, XP_016448918.1, XP_016461393.1, XP_016463948.1, XP_016468587.1, XP_016473013.1, XP_016481712.1, XP_016487781.1, XP_016487782.1, XP_016494176.1, XP_016494177.1, XP_016494178.1, XP_016502098.1, XP_016508145.1, XP_016508146.1, XP_016508147.1, XP_016510197.1	XP_015623254.1, XP_015626757.1, XP_015628073.1, XP_015628074.1, XP_015633666.1, XP_015640384.1, XP_015644782.1, XP_025879181.1, XP_025881456.1, XP_025881457.1	GWHPBCHF001863, GWHPBCHF009898, GWHPBCHF009899, GWHPBCHF017339, GWHPBCHF019027, GWHPBCHF025559, GWHPBCHF037362, GWHPBCHF043869, GWHPBCHF049933, GWHPBCHF054765	GWHPBCHG010528, GWHPBCHG010529, GWHPBCHG019782, GWHPBCHG019783, GWHPBCHG019784, GWHPBCHG021697, GWHPBCHG029671, GWHPBCHG032501, GWHPBCHG044811, GWHPBCHG044812, GWHPBCHG053096, GWHPBCHG053233, GWHPBCHG064498, GWHPBCHG064499, GWHPBCHG066880
OG0000088		XP_021968919.1, XP_021971527.1, XP_021971686.1, XP_021971760.1, XP_021974693.1, XP_021974749.2, XP_021975153.1, XP_021975242.1, XP_021979238.1, XP_021979677.1, XP_021980044.1, XP_021982378.1, XP_021985332.2, XP_021985333.1, XP_021986058.1, XP_021988872.1, XP_021990970.1, XP_021990988.1, XP_021991591.1, XP_021992543.1, XP_021994959.1, XP_021994995.1, XP_021995174.1, XP_021995258.1, XP_021995458.1,…				XP_015645022.1
OG0000089		XP_021969699.1, XP_021971967.2, XP_021974076.1, XP_021974077.1, XP_021997573.1, XP_021997607.1, XP_021997646.1, XP_021997651.1, XP_021997654.1, XP_021997668.1, XP_021999791.1, XP_021999792.1, XP_022020954.1, XP_022023570.2, XP_022025493.1, XP_035836806.1, XP_035836807.1, XP_035842656.1	GWHPBCHG046175, GWHPBCHG046177, GWHPBCHG046205, GWHPBCHG046206, GWHPBCHG046207, GWHPBCHG046208, GWHPBCHG046209, GWHPBCHG046210, GWHPBCHG046211, GWHPBCHG046212, GWHPBCHG048080, GWHPBCHG048089, GWHPBCHG048090, GWHPBCHG048091, GWHPBCHG048093, GWHPBCHG048094, GWHPBCHG048097, GWHPBCHG049376	XP_023736438.1, XP_023736467.1, XP_023736468.1, XP_023736497.1, XP_023736509.1, XP_023736511.1, XP_023736512.1, XP_023736519.1, XP_023736520.1, XP_023741219.1, XP_023744534.1, XP_023744545.1, XP_023744546.1, XP_023744565.1, XP_023758186.1, XP_023758187.1, XP_023758188.1, XP_042753676.1, XP_042756039.1, XP_042756040.1, XP_042756418.1	XP_016438268.1, XP_016457210.1, XP_016457218.1, XP_016457226.1, XP_016477311.1, XP_016495903.1	XP_015622501.1, XP_015631580.1, XP_015648776.1, XP_015648786.1, XP_025882732.1	GWHPBCHF038456, GWHPBCHF038457, GWHPBCHF038461, GWHPBCHF038481, GWHPBCHF038482, GWHPBCHF038484, GWHPBCHF038485, GWHPBCHF038497, GWHPBCHF038498, GWHPBCHF038499, GWHPBCHF038500, GWHPBCHF040008, GWHPBCHF040015, GWHPBCHF040016, GWHPBCHF040017, GWHPBCHF040018, GWHPBCHF040019, GWHPBCHF040020, GWHPBCHF040021, GWHPBCHF040022, GWHPBCHF040027, GWHPBCHF040028, GWHPBCHF040036, GWHPBCHF041587	GWHPBCHG046175, GWHPBCHG046177, GWHPBCHG046205, GWHPBCHG046206, GWHPBCHG046207, GWHPBCHG046208, GWHPBCHG046209, GWHPBCHG046210, GWHPBCHG046211, GWHPBCHG046212, GWHPBCHG048080, GWHPBCHG048089, GWHPBCHG048090, GWHPBCHG048091, GWHPBCHG048093, GWHPBCHG048094, GWHPBCHG048097, GWHPBCHG049376
OG0000090		XP_021974954.1, XP_021974955.1, XP_021985267.1, XP_021986212.1, XP_021986896.1, XP_021999683.2, XP_022004318.1, XP_022005041.2, XP_022030252.2, XP_022036681.1, XP_022039778.1, XP_035831898.1, XP_035842103.1	GWHPBCHG001865, GWHPBCHG015658, GWHPBCHG016292, GWHPBCHG034586, GWHPBCHG036544, GWHPBCHG045121, GWHPBCHG048011, GWHPBCHG048150, GWHPBCHG055036, GWHPBCHG063054	XP_023728186.2, XP_023730239.2, XP_023731241.3, XP_023732198.2, XP_023734692.2, XP_023740371.2, XP_023744200.3, XP_023744398.2, XP_023748124.2, XP_023748399.2, XP_023751072.2, XP_023755303.2, XP_023758314.2, XP_023759929.2, XP_023760127.1, XP_023764175.2, XP_023765308.2, XP_023766260.2, XP_023769281.1, XP_042755344.2, XP_052619910.1, XP_052621444.1, XP_052621580.1, XP_052621585.1, XP_052621740.1,…			GWHPBCHF004720, GWHPBCHF007572, GWHPBCHF008482, GWHPBCHF008483, GWHPBCHF008484, GWHPBCHF009331, GWHPBCHF014662, GWHPBCHF015949, GWHPBCHF019035, GWHPBCHF020898, GWHPBCHF022142, GWHPBCHF023150, GWHPBCHF024499, GWHPBCHF027519, GWHPBCHF032215, GWHPBCHF033077, GWHPBCHF035452, GWHPBCHF039302, GWHPBCHF041524, GWHPBCHF045331, GWHPBCHF050482, GWHPBCHF050789, GWHPBCHF052385, GWHPBCHF053620	GWHPBCHG001865, GWHPBCHG015658, GWHPBCHG016292, GWHPBCHG034586, GWHPBCHG036544, GWHPBCHG045121, GWHPBCHG048011, GWHPBCHG048150, GWHPBCHG055036, GWHPBCHG063054
OG0000091					XP_016432642.1, XP_016432643.1, XP_016434365.1, XP_016436065.1, XP_016436071.1, XP_016436078.1, XP_016436084.1, XP_016437665.1, XP_016437666.1, XP_016437667.1, XP_016437668.1, XP_016437809.1, XP_016437810.1, XP_016437811.1, XP_016437812.1, XP_016439988.1, XP_016440181.1, XP_016440255.1, XP_016442511.1, XP_016442512.1, XP_016442550.1, XP_016445356.1, XP_016448473.1, XP_016448474.1, XP_016448475.1,…
OG0000092	NP_001323077.1, NP_173005.1	XP_021984342.1, XP_021984347.1, XP_021984348.1, XP_021989071.1, XP_021989073.1, XP_021989074.1, XP_021989076.1, XP_021989077.1, XP_022000956.1, XP_022010113.1, XP_022018102.1, XP_022033690.1	GWHPBCHG002112, GWHPBCHG002113, GWHPBCHG007979, GWHPBCHG015045, GWHPBCHG015050, GWHPBCHG015051, GWHPBCHG026334, GWHPBCHG026335, GWHPBCHG062766, GWHPBCHG062769, GWHPBCHG062771, GWHPBCHG062776, GWHPBCHG062777, GWHPBCHG062778, GWHPBCHG062779, GWHPBCHG062780	XP_023729426.1, XP_023729882.1, XP_023759596.1, XP_023759597.1, XP_023759598.1, XP_023760948.1, XP_023761012.1, XP_023761023.1, XP_023761671.1, XP_023761672.1, XP_023761674.1, XP_023761790.1, XP_023761803.1, XP_023761804.1, XP_042758861.1, XP_042758862.1	XP_016433082.1, XP_016457560.1, XP_016462750.1, XP_016473786.1, XP_016478140.1, XP_016478141.1, XP_016492264.1, XP_016502356.1, XP_016502357.1, XP_016502358.1, XP_016503503.1, XP_016503504.1, XP_016503505.1, XP_016503506.1, XP_016512163.1	XP_015610794.1, XP_015611135.1, XP_015611136.1, XP_015611955.1, XP_015622300.1, XP_015622301.1, XP_015626248.1, XP_015627330.1, XP_015627331.1, XP_015638596.1, XP_015648322.1, XP_015648329.1, XP_015648337.1, XP_015648344.1, XP_015648358.2, XP_015650488.1, XP_025882826.1	GWHPBCHF000928, GWHPBCHF003629, GWHPBCHF007668, GWHPBCHF007669, GWHPBCHF013545, GWHPBCHF022483, GWHPBCHF053201, GWHPBCHF053202, GWHPBCHF053205, GWHPBCHF053206, GWHPBCHF053207, GWHPBCHF053208, GWHPBCHF053210, GWHPBCHF053213, GWHPBCHF053214	GWHPBCHG002112, GWHPBCHG002113, GWHPBCHG007979, GWHPBCHG015045, GWHPBCHG015050, GWHPBCHG015051, GWHPBCHG026334, GWHPBCHG026335, GWHPBCHG062766, GWHPBCHG062769, GWHPBCHG062771, GWHPBCHG062776, GWHPBCHG062777, GWHPBCHG062778, GWHPBCHG062779, GWHPBCHG062780
OG0000093		XP_021971587.1, XP_021971852.1, XP_021972015.1, XP_021974524.1, XP_021975154.1, XP_021975560.1, XP_021979647.1, XP_021980093.1, XP_021980233.1, XP_021980550.2, XP_021980702.1, XP_021984710.1, XP_021985129.1, XP_021985225.1, XP_021985348.1, XP_021986989.1, XP_021990003.1, XP_021990891.1, XP_021990974.1, XP_021991931.1, XP_021991964.1, XP_021992054.1, XP_021995164.1, XP_021995552.1, XP_021995756.1,…
OG0000094	NP_001077839.1, NP_001190047.1, NP_001318893.1, NP_001320129.1, NP_001331206.1, NP_179885.1, NP_190619.1, NP_195711.1, NP_201489.1, NP_567945.1, NP_974170.1	XP_021973285.1, XP_021976817.1, XP_021987141.1, XP_021987143.1, XP_021998604.1, XP_022002374.1, XP_022008806.1, XP_022012804.1, XP_022018498.1, XP_022028222.1, XP_022029801.1, XP_035834926.1	GWHPBCHG011548, GWHPBCHG011549, GWHPBCHG023882, GWHPBCHG037088, GWHPBCHG037089, GWHPBCHG047010, GWHPBCHG047011, GWHPBCHG058963, GWHPBCHG058964, GWHPBCHG059427, GWHPBCHG059428	XP_023729975.1, XP_023736076.1, XP_023743295.1, XP_023758923.1, XP_023760494.1, XP_023762322.1, XP_023762323.1, XP_023762956.1, XP_023769639.1, XP_042757333.1, XP_052621273.1, XP_052626614.1	XP_016438988.1, XP_016439207.1, XP_016439208.1, XP_016440361.1, XP_016440362.1, XP_016443905.1, XP_016443906.1, XP_016443907.1, XP_016443908.1, XP_016445080.1, XP_016452675.1, XP_016453785.1, XP_016457096.1, XP_016468367.1, XP_016468369.1, XP_016469733.1, XP_016481754.1, XP_016487018.1, XP_016487019.1, XP_016487020.1, XP_016487598.1, XP_016487599.1, XP_016496091.1, XP_016499335.1, XP_016499336.1,…	XP_015614267.1, XP_015619839.1, XP_015628310.1, XP_015631207.1, XP_015633075.1, XP_015633076.1, XP_015646374.1, XP_015646375.1	GWHPBCHF010971, GWHPBCHF030270, GWHPBCHF032275, GWHPBCHF039187, GWHPBCHF039188, GWHPBCHF041660, GWHPBCHF042669, GWHPBCHF042671, GWHPBCHF048241, GWHPBCHF048626	GWHPBCHG011548, GWHPBCHG011549, GWHPBCHG023882, GWHPBCHG037088, GWHPBCHG037089, GWHPBCHG047010, GWHPBCHG047011, GWHPBCHG058963, GWHPBCHG058964, GWHPBCHG059427, GWHPBCHG059428
OG0000095	NP_001319739.1, NP_172258.1, NP_180440.1, NP_181283.1, NP_187559.1, NP_190184.1, NP_190189.1, NP_195877.1, NP_197679.1, NP_200799.1	XP_021970171.1, XP_021976885.1, XP_021976975.1, XP_021976976.1, XP_021977779.1, XP_021977780.1, XP_021977792.1, XP_021977801.1, XP_021977802.1, XP_021979453.1, XP_021979463.1, XP_021979627.1, XP_021981735.1, XP_021981736.1, XP_021988104.1, XP_021994353.1, XP_021994568.1, XP_022000062.1, XP_022001211.1, XP_022004233.1, XP_022004932.1, XP_022013060.1, XP_022013226.1, XP_022013227.1, XP_022034321.1,…	GWHPBCHG003175, GWHPBCHG020337, GWHPBCHG039328, GWHPBCHG045813, GWHPBCHG063897	XP_023731944.1, XP_023733263.1, XP_023733266.1, XP_023738036.1, XP_023738037.1, XP_023738061.1, XP_023738075.1, XP_023738076.1, XP_023747353.2, XP_023747354.1, XP_023749403.1, XP_023754570.1, XP_023757037.1, XP_023757038.1, XP_023761044.1, XP_023761045.1, XP_023761046.1, XP_023761256.1, XP_023762692.1, XP_023762693.1, XP_023762694.1, XP_023763240.1, XP_023763241.1, XP_023766400.1	XP_016438062.1, XP_016445563.1, XP_016446156.1, XP_016446769.1, XP_016450930.1, XP_016453120.1, XP_016454012.1, XP_016454118.1, XP_016454119.1, XP_016467790.1, XP_016469023.1, XP_016481287.1, XP_016481288.1, XP_016483853.1, XP_016487166.1, XP_016496786.1, XP_016498581.1, XP_016501203.1, XP_016506637.1, XP_016506638.1, XP_016506639.1, XP_016508387.1, XP_016513043.1, XP_016515195.1	XP_015612788.1, XP_015617155.1, XP_015621244.1, XP_015621595.1, XP_015622397.1, XP_015630475.1, XP_015637722.1, XP_015645087.1, XP_015645098.1, XP_015648565.1, XP_025878660.1	GWHPBCHF004407, GWHPBCHF054234	GWHPBCHG003175, GWHPBCHG020337, GWHPBCHG039328, GWHPBCHG045813, GWHPBCHG063897
OG0000096		XP_021979050.1, XP_021979401.1, XP_021979411.1, XP_021981246.1, XP_021981252.1, XP_021987469.1, XP_021987470.1, XP_022027535.2, XP_022030399.1, XP_022030407.2, XP_022034135.1, XP_035832731.1, XP_035833113.1, XP_035833114.1, XP_035833115.1, XP_035843196.1, XP_035845051.1	GWHPBCHG054520, GWHPBCHG054521, GWHPBCHG054975, GWHPBCHG055332, GWHPBCHG055373, GWHPBCHG055375, GWHPBCHG055412, GWHPBCHG055420, GWHPBCHG055819, GWHPBCHG055820, GWHPBCHG062942, GWHPBCHG062943, GWHPBCHG062944, GWHPBCHG062945, GWHPBCHG066062	XP_023729306.1, XP_023729818.1, XP_023729824.1, XP_023729826.1, XP_023731470.1, XP_023731471.1, XP_023735884.1, XP_023735889.1, XP_023736001.1, XP_023736002.2, XP_023736007.1, XP_023736012.1, XP_023736031.2, XP_023741183.1, XP_023741184.1, XP_023741186.1, XP_023741197.1, XP_023741198.1, XP_023741199.1, XP_023741201.2, XP_023741202.1, XP_023752558.1, XP_023755239.1, XP_023757247.2, XP_023757308.1,…	XP_016489307.1, XP_016501278.1		GWHPBCHF023785, GWHPBCHF023787, GWHPBCHF045034, GWHPBCHF045035, GWHPBCHF045753, GWHPBCHF045754, GWHPBCHF045755, GWHPBCHF045756, GWHPBCHF045757, GWHPBCHF045761, GWHPBCHF045762, GWHPBCHF045763, GWHPBCHF045767, GWHPBCHF045769, GWHPBCHF046126, GWHPBCHF046134, GWHPBCHF046135, GWHPBCHF046136	GWHPBCHG054520, GWHPBCHG054521, GWHPBCHG054975, GWHPBCHG055332, GWHPBCHG055373, GWHPBCHG055375, GWHPBCHG055412, GWHPBCHG055420, GWHPBCHG055819, GWHPBCHG055820, GWHPBCHG062942, GWHPBCHG062943, GWHPBCHG062944, GWHPBCHG062945, GWHPBCHG066062
OG0000097	NP_001031228.1, NP_001154445.1, NP_001154446.1, NP_001154776.1, NP_001185308.1, NP_001189841.1, NP_001190447.1, NP_001190528.1, NP_001319500.1, NP_564828.1, NP_565391.1, NP_566331.1, NP_566332.1, NP_567791.1, NP_568595.2, NP_568788.1, NP_849462.1, NP_851114.1, NP_851115.1, NP_851181.1, NP_851198.1	XP_021974588.1, XP_021974592.1, XP_021977969.1, XP_021982485.1, XP_021993339.1, XP_021993659.1, XP_022002131.1, XP_022002132.1, XP_022002133.1, XP_022002134.1, XP_022012569.1, XP_022020551.1, XP_022029354.1, XP_022029355.1, XP_022029356.1, XP_035835280.1	GWHPBCHG001065, GWHPBCHG001066, GWHPBCHG001067, GWHPBCHG023725, GWHPBCHG035265	XP_023728850.1, XP_023731012.1, XP_023733478.1, XP_023736855.1, XP_023742700.1, XP_023742705.1, XP_023746136.1, XP_023770163.1	XP_016433522.1, XP_016442411.1, XP_016442412.1, XP_016442650.1, XP_016442977.1, XP_016444530.1, XP_016445233.1, XP_016453837.1, XP_016457509.1, XP_016457510.1, XP_016458247.1, XP_016458344.1, XP_016462217.1, XP_016462218.1, XP_016462219.1, XP_016464943.1, XP_016465913.1, XP_016466871.1, XP_016466872.1, XP_016466873.1, XP_016468772.1, XP_016468773.1, XP_016468774.1, XP_016468775.1, XP_016473753.1,…	XP_015621235.1, XP_015621236.2, XP_015625733.1, XP_015627363.1, XP_015634061.1, XP_015634066.1, XP_015634075.1, XP_015634083.1, XP_015635592.1, XP_015635593.1, XP_015644534.1, XP_015650522.1, XP_015651397.1	GWHPBCHF002824, GWHPBCHF027642, GWHPBCHF027644, GWHPBCHF027676, GWHPBCHF027677	GWHPBCHG001065, GWHPBCHG001066, GWHPBCHG001067, GWHPBCHG023725, GWHPBCHG035265
OG0000098	NP_174960.1	XP_021971407.1, XP_021971519.1, XP_021972043.1, XP_021973460.1, XP_021973462.1, XP_021974688.1, XP_021974813.1, XP_021974899.1, XP_021974977.1, XP_021975369.1, XP_021979623.1, XP_021979690.1, XP_021980348.1, XP_021980571.1, XP_021980777.1, XP_021980778.1, XP_021985317.1, XP_021990636.1, XP_021990915.2, XP_021991218.1, XP_021991219.1, XP_021991420.1, XP_021991872.1, XP_021991925.1, XP_021995283.1,…		XP_023731251.1, XP_023749285.1, XP_023753740.1, XP_023754304.1, XP_023758743.1, XP_023765911.1, XP_042756659.1, XP_052625756.1	XP_016490457.1, XP_016498425.1		GWHPBCHF004322, GWHPBCHF036755, GWHPBCHF042664
OG0000099	NP_179806.1, NP_565649.1, NP_566920.1, NP_568651.1	XP_021974363.1, XP_021975599.1, XP_022017702.1, XP_022022048.1, XP_022022203.1, XP_022022207.1, XP_022022232.1, XP_022022256.1, XP_022022285.1, XP_022023635.1, XP_022026895.1, XP_022033339.1, XP_022033340.1, XP_022036665.1, XP_022036666.1, XP_022037393.1, XP_035842686.1, XP_035842687.1	GWHPBCHG028838, GWHPBCHG028839, GWHPBCHG041359, GWHPBCHG041360, GWHPBCHG041361, GWHPBCHG041364, GWHPBCHG041365, GWHPBCHG041371, GWHPBCHG048334, GWHPBCHG054460, GWHPBCHG062999, GWHPBCHG063000	XP_023737560.1, XP_023741999.1, XP_023743877.1, XP_023750896.3, XP_023750898.1, XP_023750899.2, XP_052622207.1, XP_052622211.1, XP_052622212.1, XP_052622213.1, XP_052622214.1, XP_052622215.1, XP_052622216.1, XP_052622220.1, XP_052622222.1, XP_052622233.1, XP_052622238.1, XP_052622275.1, XP_052622325.1, XP_052622375.1, XP_052622430.1, XP_052622449.1, XP_052622551.1, XP_052622564.1, XP_052622586.1,…	XP_016438307.1, XP_016447808.1, XP_016452651.1, XP_016455131.1, XP_016460881.1, XP_016463247.1, XP_016468788.1, XP_016486943.1, XP_016488245.1, XP_016507387.1, XP_016514625.1	XP_015619461.1, XP_015630526.1, XP_015634253.1, XP_015635149.1, XP_015635487.1	GWHPBCHF020172, GWHPBCHF024977, GWHPBCHF024978, GWHPBCHF034668, GWHPBCHF034677, GWHPBCHF034679, GWHPBCHF034680, GWHPBCHF040203, GWHPBCHF044972, GWHPBCHF053436, GWHPBCHF053437, GWHPBCHF053438, GWHPBCHF053439	GWHPBCHG028838, GWHPBCHG028839, GWHPBCHG041359, GWHPBCHG041360, GWHPBCHG041361, GWHPBCHG041364, GWHPBCHG041365, GWHPBCHG041371, GWHPBCHG048334, GWHPBCHG054460, GWHPBCHG062999, GWHPBCHG063000
OG0000100		XP_021971238.1, XP_021971480.1, XP_021972006.1, XP_021974585.1, XP_021974756.1, XP_021974819.1, XP_021974870.1, XP_021975023.1, XP_021975354.1, XP_021975402.1, XP_021975472.1, XP_021979145.1, XP_021979340.1, XP_021979541.1, XP_021979918.1, XP_021980193.1, XP_021980219.1, XP_021984974.1, XP_021985112.1, XP_021985461.1, XP_021985916.1, XP_021985932.1, XP_021985956.1, XP_021985987.1, XP_021986371.1,…
OG0000101	NP_001030939.1, NP_001030940.1, NP_001030941.1, NP_001185027.1, NP_001324574.1, NP_001326968.1, NP_001326969.1, NP_001327296.1, NP_001327297.1, NP_001327298.1, NP_173253.1, NP_178254.2, NP_188090.2, NP_197402.1, NP_565070.2, NP_565989.1, NP_566595.1, NP_849685.1, NP_974331.1	XP_021970903.1, XP_021970904.1, XP_021970905.1, XP_021977719.1, XP_021981709.1, XP_021993049.1, XP_021999961.1, XP_021999962.1, XP_022008996.1, XP_022012377.1, XP_022013445.1, XP_022028163.1, XP_022037980.1, XP_035830534.1, XP_035832492.1, XP_035835519.1	GWHPBCHG012729, GWHPBCHG012731, GWHPBCHG036274, GWHPBCHG042562, GWHPBCHG042631, GWHPBCHG042632, GWHPBCHG048885, GWHPBCHG048886, GWHPBCHG056456, GWHPBCHG056457, GWHPBCHG056458	XP_023737458.1, XP_023750800.1, XP_023756521.1, XP_023763680.1, XP_023763686.1, XP_023765622.1, XP_042752287.1, XP_042752288.1, XP_052622323.1, XP_052625275.1	XP_016447086.1, XP_016464475.1, XP_016467858.1, XP_016467859.1, XP_016476629.1, XP_016481981.1, XP_016486746.1, XP_016495391.1, XP_016511230.1, XP_016513130.1	XP_015611050.1, XP_015611056.1, XP_015611063.1, XP_015611067.1, XP_015611073.1, XP_015615372.1, XP_015621246.1, XP_015626448.1, XP_015626449.1, XP_015626450.1, XP_015626451.1, XP_015626452.1, XP_015626453.1, XP_015626454.1, XP_015637399.1, XP_015637400.1, XP_015639430.1, XP_015639438.1, XP_015643068.1, XP_015643951.1, XP_015643952.1, XP_015643953.1, XP_015648458.1, XP_025881122.1	GWHPBCHF011971, GWHPBCHF014501, GWHPBCHF031595, GWHPBCHF040675, GWHPBCHF040676	GWHPBCHG012729, GWHPBCHG012731, GWHPBCHG036274, GWHPBCHG042562, GWHPBCHG042631, GWHPBCHG042632, GWHPBCHG048885, GWHPBCHG048886, GWHPBCHG056456, GWHPBCHG056457, GWHPBCHG056458
OG0000102	NP_001318758.1	XP_021969062.1, XP_021969440.1, XP_021981402.1, XP_021985836.1, XP_021988936.1, XP_021993284.1, XP_021995087.1, XP_022014902.1, XP_022014906.1, XP_022017244.2, XP_022017387.1, XP_022017414.1, XP_022017496.1, XP_022019950.2, XP_022021313.1, XP_022021314.1, XP_022021315.1, XP_022021836.1, XP_022022877.1, XP_022025245.1, XP_022025313.1, XP_022035042.1, XP_022035044.1, XP_022036149.1, XP_022040469.1,…	GWHPBCHG032195, GWHPBCHG032196, GWHPBCHG032197, GWHPBCHG032198, GWHPBCHG032199, GWHPBCHG032200, GWHPBCHG032201, GWHPBCHG032209, GWHPBCHG032210, GWHPBCHG032211, GWHPBCHG032239, GWHPBCHG032240, GWHPBCHG047257, GWHPBCHG061247	XP_023728293.1, XP_023728294.1, XP_023749309.1, XP_023750885.1, XP_023750886.1, XP_023762985.1, XP_023768568.1, XP_042751743.1, XP_042754103.1, XP_042754411.1, XP_052619667.1, XP_052620425.1, XP_052620635.1, XP_052620933.1	XP_016434346.1, XP_016434347.1, XP_016443888.1, XP_016443889.1, XP_016444097.1, XP_016448428.1, XP_016450135.1, XP_016454399.1, XP_016458872.1, XP_016460219.1, XP_016464538.1, XP_016465322.1, XP_016465323.1, XP_016470089.1, XP_016471547.1, XP_016478003.1, XP_016480628.1, XP_016493323.1, XP_016493324.1, XP_016503461.1	XP_015624784.1, XP_015629984.1, XP_015648213.1	GWHPBCHF027807, GWHPBCHF027808, GWHPBCHF027809, GWHPBCHF027815, GWHPBCHF027816, GWHPBCHF027817, GWHPBCHF027850, GWHPBCHF027851, GWHPBCHF039434	GWHPBCHG032195, GWHPBCHG032196, GWHPBCHG032197, GWHPBCHG032198, GWHPBCHG032199, GWHPBCHG032200, GWHPBCHG032201, GWHPBCHG032209, GWHPBCHG032210, GWHPBCHG032211, GWHPBCHG032239, GWHPBCHG032240, GWHPBCHG047257, GWHPBCHG061247
OG0000103		XP_021971383.1, XP_021972028.2, XP_021974419.1, XP_021974580.1, XP_021974681.1, XP_021975302.1, XP_021980579.1, XP_021980582.1, XP_021985233.2, XP_021985536.1, XP_021985860.1, XP_021985995.1, XP_021986419.1, XP_021986468.1, XP_021986483.1, XP_021988149.1, XP_021988843.2, XP_021990991.1, XP_021991065.1, XP_021991262.1, XP_021991602.1, XP_021991714.1, XP_021995086.1, XP_021995299.1, XP_021996871.2,…
OG0000104		XP_021971728.1, XP_021971796.2, XP_021971995.1, XP_021972106.1, XP_021974659.2, XP_021975545.2, XP_021977765.2, XP_021978748.1, XP_021979432.2, XP_021979649.2, XP_021980111.1, XP_021980251.1, XP_021980482.1, XP_021980601.2, XP_021984838.1, XP_021986322.2, XP_021986329.1, XP_021986912.1, XP_021986952.2, XP_021990749.1, XP_021991148.2, XP_021991331.1, XP_021992067.1, XP_021992137.1, XP_021992926.2,…
OG0000105	NP_001329975.1, NP_172127.1, NP_180655.1, NP_187235.1, NP_191981.1, NP_193606.1, NP_196968.2, NP_568486.1, NP_850520.1, NP_973771.1	XP_021969398.1, XP_021969580.1, XP_021973573.1, XP_021973574.1, XP_021983421.1, XP_021993961.1, XP_021993962.1, XP_022002937.1, XP_022005562.1, XP_022012041.1, XP_022035259.1, XP_022035832.1, XP_035830273.1, XP_035833682.1, XP_035835043.1, XP_035839908.1, XP_035839909.1, XP_035844482.1, XP_035844503.1	GWHPBCHG019265, GWHPBCHG019267, GWHPBCHG022045, GWHPBCHG022046, GWHPBCHG052769, GWHPBCHG054504, GWHPBCHG054505, GWHPBCHG054506, GWHPBCHG066796, GWHPBCHG066797, GWHPBCHG066798, GWHPBCHG066799	XP_023728705.1, XP_023728707.1, XP_023728710.1, XP_023728711.1, XP_023729467.1, XP_023732896.1, XP_023759401.1, XP_023764136.1, XP_023764137.1, XP_023764380.1, XP_023764381.1, XP_042753698.1, XP_042755261.1	XP_016444671.1, XP_016447752.1, XP_016454342.1, XP_016454343.1, XP_016457944.1, XP_016457945.1, XP_016468089.1, XP_016474709.1, XP_016477844.1, XP_016479786.1, XP_016479787.1, XP_016489351.1, XP_016492697.1, XP_016512225.1, XP_016514148.1, XP_016514150.1, XP_016514151.1, XP_016514609.1	XP_015610903.1, XP_015614649.1, XP_015615997.1, XP_015616002.1, XP_015617780.1, XP_015626697.1, XP_015637571.1, XP_015639541.1, XP_015644139.1	GWHPBCHF016910, GWHPBCHF016911, GWHPBCHF019372, GWHPBCHF019373, GWHPBCHF020311, GWHPBCHF035615, GWHPBCHF043723, GWHPBCHF044082, GWHPBCHF044083, GWHPBCHF045028, GWHPBCHF056113, GWHPBCHF056114	GWHPBCHG019265, GWHPBCHG019267, GWHPBCHG022045, GWHPBCHG022046, GWHPBCHG052769, GWHPBCHG054504, GWHPBCHG054505, GWHPBCHG054506, GWHPBCHG066796, GWHPBCHG066797, GWHPBCHG066798, GWHPBCHG066799
OG0000106		XP_021975331.1, XP_021979774.1, XP_021985977.1, XP_021985978.1, XP_021985979.1, XP_021988831.1, XP_021990548.1, XP_021990550.1, XP_021990783.1, XP_021992044.2, XP_021992203.2, XP_021994290.1, XP_021994291.1, XP_021994536.1, XP_021994541.2, XP_021994807.1, XP_021994808.2, XP_021994841.1, XP_021994842.2, XP_021994870.1, XP_021997186.1, XP_022003231.2, XP_022007622.2, XP_022013487.1, XP_022015095.1,…		XP_023772789.1
OG0000107	NP_001190031.2, NP_001325471.1, NP_680106.1, NP_680107.1, NP_680108.2, NP_680109.2, NP_680110.1, NP_680111.1	XP_021975582.1, XP_021978429.1, XP_021978948.1, XP_021980573.1, XP_022000566.1, XP_022000567.1, XP_022006507.1, XP_022009342.1, XP_022010240.2, XP_022010258.2, XP_022010279.2, XP_022012298.1, XP_022012382.1, XP_022012388.1, XP_022012400.1, XP_022012409.1, XP_022013137.1, XP_022028141.1, XP_022032050.2, XP_022033913.1, XP_022033974.1, XP_022034000.1, XP_022034043.1, XP_022034044.1, XP_022038457.1,…	GWHPBCHG057522, GWHPBCHG057528, GWHPBCHG057530, GWHPBCHG062369, GWHPBCHG062371, GWHPBCHG062373, GWHPBCHG062374, GWHPBCHG062375, GWHPBCHG062376, GWHPBCHG062377, GWHPBCHG062378, GWHPBCHG062379, GWHPBCHG062382, GWHPBCHG062383, GWHPBCHG062387, GWHPBCHG062389	XP_023733572.1, XP_023733584.1, XP_023741894.1, XP_023748639.1, XP_023748713.1, XP_023748714.1, XP_023750627.2, XP_023751691.1, XP_023756342.1, XP_023756353.1, XP_023759290.1, XP_023764914.1, XP_023765079.1, XP_023768148.1, XP_023768195.1	XP_016435888.1, XP_016464077.1, XP_016474780.1, XP_016488782.1	XP_015637628.1, XP_015649323.1, XP_015649331.1	GWHPBCHF032004, GWHPBCHF049444, GWHPBCHF052826, GWHPBCHF052828, GWHPBCHF052829, GWHPBCHF052830, GWHPBCHF052833, GWHPBCHF053335	GWHPBCHG057522, GWHPBCHG057528, GWHPBCHG057530, GWHPBCHG062369, GWHPBCHG062371, GWHPBCHG062373, GWHPBCHG062374, GWHPBCHG062375, GWHPBCHG062376, GWHPBCHG062377, GWHPBCHG062378, GWHPBCHG062379, GWHPBCHG062382, GWHPBCHG062383, GWHPBCHG062387, GWHPBCHG062389
OG0000108	NP_001190161.1, NP_001190162.1, NP_001318560.1, NP_001321560.1, NP_001323060.1, NP_001323061.1, NP_001323062.1, NP_001323063.1, NP_001324310.1, NP_001324311.1, NP_001331344.1, NP_001331345.1, NP_172533.2, NP_177206.1, NP_182239.1, NP_191788.1, NP_564195.1, NP_850975.1, NP_974120.1	XP_021976093.1, XP_021993129.1, XP_021997998.1, XP_021998000.1, XP_021998976.1, XP_021999152.1, XP_021999153.1, XP_022005227.1, XP_022005228.1, XP_022005229.1, XP_022020944.1, XP_022020945.1, XP_022020946.1, XP_022025578.1, XP_035830369.1, XP_035830370.1, XP_035830371.1, XP_035842345.1, XP_035842346.1, XP_035842611.1, XP_035842954.1	GWHPBCHG005154, GWHPBCHG030921, GWHPBCHG030922, GWHPBCHG043573, GWHPBCHG043574, GWHPBCHG063107	XP_023732427.1, XP_023732428.1, XP_023741127.2, XP_023741129.2, XP_023741615.3, XP_023757959.1, XP_023757960.1, XP_023757961.1, XP_023762246.1, XP_023764291.1, XP_023764292.1, XP_042757404.1, XP_042757405.1, XP_052626105.1	XP_016439840.1, XP_016441030.1, XP_016441031.1, XP_016445119.1, XP_016445543.1, XP_016457946.1, XP_016461775.1, XP_016464183.1, XP_016471662.1, XP_016471936.1, XP_016471937.1, XP_016486238.1, XP_016490423.1, XP_016494493.1, XP_016500680.1, XP_016500681.1, XP_016500682.1, XP_016509150.1, XP_016513143.1	XP_015611313.1, XP_015611320.1, XP_015611327.1, XP_015618373.1, XP_015632514.1, XP_015638732.1, XP_015647033.1, XP_015647034.1, XP_025880009.1	GWHPBCHF005601, GWHPBCHF005603, GWHPBCHF026622, GWHPBCHF026623, GWHPBCHF036315, GWHPBCHF036316, GWHPBCHF039725, GWHPBCHF041618, GWHPBCHF053524	GWHPBCHG005154, GWHPBCHG030921, GWHPBCHG030922, GWHPBCHG043573, GWHPBCHG043574, GWHPBCHG063107
OG0000109		XP_021975450.1, XP_021977795.1, XP_021977797.1, XP_021977799.1, XP_021979931.1, XP_021986733.1, XP_021987029.1, XP_021992021.1, XP_021997556.1, XP_022013680.1, XP_022013899.1, XP_022023391.1, XP_022024212.1, XP_022032819.1, XP_022038153.1, XP_022040755.1, XP_035834255.1, XP_035836073.1, XP_035843990.1	GWHPBCHG013444, GWHPBCHG015064, GWHPBCHG022427, GWHPBCHG025317, GWHPBCHG030084, GWHPBCHG047643, GWHPBCHG050498, GWHPBCHG067024	XP_023752581.1, XP_023753286.1, XP_023760457.1	XP_016437391.1, XP_016438904.1, XP_016440102.1, XP_016442062.1, XP_016444217.1, XP_016445429.1, XP_016447594.1, XP_016452563.1, XP_016452908.1, XP_016453386.1, XP_016459949.1, XP_016464616.1, XP_016466045.1, XP_016468398.1, XP_016471099.1, XP_016473075.1, XP_016473823.1, XP_016474538.1, XP_016475408.1, XP_016476697.1, XP_016485359.1, XP_016485427.1, XP_016485794.1, XP_016493027.1, XP_016495247.1,…	XP_015616633.2, XP_015619639.1, XP_015635693.2, XP_015636770.1, XP_025877449.1, XP_025877704.1, XP_025880788.1, XP_025882199.1, XP_025882733.1, XP_025883156.1	GWHPBCHF000927, GWHPBCHF003585, GWHPBCHF004062, GWHPBCHF006568, GWHPBCHF007855, GWHPBCHF010470, GWHPBCHF011180, GWHPBCHF012525, GWHPBCHF017393, GWHPBCHF020784, GWHPBCHF025948, GWHPBCHF032005, GWHPBCHF032006, GWHPBCHF032297, GWHPBCHF034502, GWHPBCHF035495, GWHPBCHF038032, GWHPBCHF040552, GWHPBCHF047655, GWHPBCHF053308, GWHPBCHF054818	GWHPBCHG013444, GWHPBCHG015064, GWHPBCHG022427, GWHPBCHG025317, GWHPBCHG030084, GWHPBCHG047643, GWHPBCHG050498, GWHPBCHG067024
OG0000110	NP_001030851.1, NP_001190920.1, NP_001323849.1, NP_179277.1, NP_181254.1, NP_181255.1, NP_181434.1, NP_190910.1, NP_191042.1, NP_195236.1, NP_200874.1	XP_021971649.1, XP_021973144.1, XP_021973145.1, XP_021973148.1, XP_021973154.1, XP_021973155.1, XP_021973181.1, XP_021973843.1, XP_021979449.1, XP_021992949.1, XP_021994243.1, XP_021997756.1, XP_021998290.1, XP_022005838.1, XP_022005989.1, XP_022005990.1, XP_022005993.1, XP_022009469.1, XP_022025446.1, XP_035831160.1, XP_035835916.1, XP_035835917.1, XP_035835918.1, XP_035835920.1, XP_035835921.1,…	GWHPBCHG019637, GWHPBCHG019638, GWHPBCHG020237, GWHPBCHG020238, GWHPBCHG020239, GWHPBCHG020240, GWHPBCHG020242, GWHPBCHG020433, GWHPBCHG020434, GWHPBCHG020503, GWHPBCHG048492, GWHPBCHG064376	XP_023729504.1, XP_023736370.1, XP_023738035.1, XP_023751531.1, XP_023757784.1, XP_023767826.1, XP_023767827.1, XP_023767828.1, XP_023770678.2	XP_016436646.1, XP_016437196.1, XP_016438327.1, XP_016459396.1, XP_016462358.1, XP_016462359.1, XP_016463745.1, XP_016467340.1, XP_016469762.1, XP_016472426.1, XP_016476355.1, XP_016477641.1, XP_016486700.1, XP_016494749.1, XP_016496195.1, XP_016506838.1, XP_016508645.1, XP_016513533.1, XP_016515775.1	XP_015626399.1, XP_015633686.1, XP_015636702.1, XP_015644586.1, XP_015645289.1, XP_015646828.1	GWHPBCHF017784, GWHPBCHF017785, GWHPBCHF017787, GWHPBCHF040368	GWHPBCHG019637, GWHPBCHG019638, GWHPBCHG020237, GWHPBCHG020238, GWHPBCHG020239, GWHPBCHG020240, GWHPBCHG020242, GWHPBCHG020433, GWHPBCHG020434, GWHPBCHG020503, GWHPBCHG048492, GWHPBCHG064376
OG0000111	NP_001322311.1, NP_174268.7, NP_850955.5	XP_021969833.1, XP_021982664.1, XP_021982666.1, XP_021982667.1, XP_021982668.1, XP_021987212.1, XP_021987214.2, XP_022015679.1, XP_022015681.1, XP_022015682.1, XP_022015683.1, XP_022016604.1, XP_022016605.1, XP_022035276.1, XP_035835126.1, XP_035835127.1, XP_035840519.1, XP_035840524.1, XP_035840525.1, XP_035844475.1, XP_035844476.1, XP_035844477.1	GWHPBCHG041018, GWHPBCHG054576, GWHPBCHG054577, GWHPBCHG054578, GWHPBCHG054579, GWHPBCHG054580, GWHPBCHG054594, GWHPBCHG054595, GWHPBCHG054596, GWHPBCHG054597, GWHPBCHG054598, GWHPBCHG054599, GWHPBCHG054616, GWHPBCHG054617, GWHPBCHG054619, GWHPBCHG054620, GWHPBCHG054621, GWHPBCHG054622, GWHPBCHG066839, GWHPBCHG066840, GWHPBCHG066841, GWHPBCHG066842, GWHPBCHG067037, GWHPBCHG067038, GWHPBCHG067039	XP_023732849.1, XP_023732850.1, XP_023733023.1, XP_023733024.1, XP_023733025.1, XP_023733026.1, XP_023733027.1, XP_023733028.1, XP_023743024.1, XP_023743025.1, XP_042752284.1, XP_042752550.2	XP_016488893.1, XP_016488894.1, XP_016513048.1, XP_016513049.1	XP_015626771.1	GWHPBCHF045102, GWHPBCHF045104, GWHPBCHF045105, GWHPBCHF045106, GWHPBCHF045107, GWHPBCHF045109, GWHPBCHF045110, GWHPBCHF045111, GWHPBCHF045112, GWHPBCHF047259	GWHPBCHG041018, GWHPBCHG054576, GWHPBCHG054577, GWHPBCHG054578, GWHPBCHG054579, GWHPBCHG054580, GWHPBCHG054594, GWHPBCHG054595, GWHPBCHG054596, GWHPBCHG054597, GWHPBCHG054598, GWHPBCHG054599, GWHPBCHG054616, GWHPBCHG054617, GWHPBCHG054619, GWHPBCHG054620, GWHPBCHG054621, GWHPBCHG054622, GWHPBCHG066839, GWHPBCHG066840, GWHPBCHG066841, GWHPBCHG066842, GWHPBCHG067037, GWHPBCHG067038, GWHPBCHG067039
OG0000112	NP_181213.1, NP_181214.1, NP_181215.1, NP_181216.1, NP_181217.1, NP_181218.1, NP_190883.2	XP_021971294.1, XP_021972262.1, XP_021972263.1, XP_021972463.2, XP_021972466.1, XP_021985637.1, XP_021985816.1, XP_021985821.1, XP_021992102.1, XP_021994688.1, XP_022000822.1, XP_022000824.1, XP_022000825.1, XP_022000845.1, XP_022000846.1, XP_022000847.1, XP_022000849.1, XP_022003677.1, XP_022004912.1, XP_022004913.1, XP_022012471.1, XP_022017535.1, XP_022017869.1, XP_035831652.1, XP_035831653.1,…	GWHPBCHG002350, GWHPBCHG002353, GWHPBCHG002360, GWHPBCHG002363, GWHPBCHG002365, GWHPBCHG002378, GWHPBCHG002379, GWHPBCHG002384, GWHPBCHG063684, GWHPBCHG063688, GWHPBCHG063695	XP_023745919.1, XP_023745926.1, XP_023745954.1, XP_023745969.1, XP_023745978.1, XP_023745979.1, XP_023746015.1, XP_023746016.1, XP_023746024.1, XP_023746042.1, XP_023764648.1, XP_023764656.1, XP_023764657.1, XP_023764658.1, XP_023764659.1, XP_023764660.1, XP_023764661.2, XP_042751630.1	XP_016432472.1, XP_016435335.1, XP_016435336.1, XP_016438190.1, XP_016440794.1, XP_016440798.1, XP_016444991.1, XP_016444999.1, XP_016456839.1, XP_016466898.1, XP_016473226.1, XP_016495950.1, XP_016495960.1	XP_015613308.1, XP_015613320.1, XP_015613332.1, XP_015624351.1, XP_025881371.1, XP_025881629.1	GWHPBCHF003831, GWHPBCHF003840, GWHPBCHF003844, GWHPBCHF003846, GWHPBCHF054033, GWHPBCHF054036, GWHPBCHF054041, GWHPBCHF054042	GWHPBCHG002350, GWHPBCHG002353, GWHPBCHG002360, GWHPBCHG002363, GWHPBCHG002365, GWHPBCHG002378, GWHPBCHG002379, GWHPBCHG002384, GWHPBCHG063684, GWHPBCHG063688, GWHPBCHG063695
OG0000113		XP_021970451.1, XP_021971242.1, XP_021975530.2, XP_021975899.1, XP_021978993.1, XP_021980429.1, XP_021980769.1, XP_021982267.1, XP_021984504.1, XP_021984790.1, XP_021985110.1, XP_021985354.1, XP_021985422.1, XP_021985710.1, XP_021986693.1, XP_021986997.1, XP_021987997.1, XP_021988197.1, XP_021988607.1, XP_021988656.1, XP_021988889.1, XP_021990663.1, XP_021990973.1, XP_021992560.1, XP_021992977.2,…
OG0000114				XP_023728170.1, XP_023729154.1, XP_023729214.1, XP_023729838.1, XP_023730368.1, XP_023731205.1, XP_023731255.1, XP_023731435.1, XP_023732338.1, XP_023733137.1, XP_023734577.1, XP_023734775.1, XP_023734793.1, XP_023734999.1, XP_023735871.2, XP_023736528.1, XP_023736905.1, XP_023736906.2, XP_023737325.1, XP_023737424.1, XP_023737467.1, XP_023738278.1, XP_023738291.1, XP_023739067.1, XP_023739769.1,…
OG0000115					XP_016432584.1, XP_016434226.1, XP_016434595.1, XP_016434692.1, XP_016440266.1, XP_016441235.1, XP_016443461.1, XP_016443650.1, XP_016444345.1, XP_016444696.1, XP_016444774.1, XP_016445437.1, XP_016446929.1, XP_016447155.1, XP_016447165.1, XP_016450455.1, XP_016451009.1, XP_016451432.1, XP_016451515.1, XP_016451976.1, XP_016452261.1, XP_016452667.1, XP_016453533.1, XP_016454345.1, XP_016454892.1,…
OG0000116					XP_016432693.1, XP_016432865.1, XP_016433083.1, XP_016433466.1, XP_016433957.1, XP_016435111.1, XP_016435795.1, XP_016436170.1, XP_016438123.1, XP_016439587.1, XP_016440479.1, XP_016440710.1, XP_016442286.1, XP_016442588.1, XP_016442683.1, XP_016443251.1, XP_016444765.1, XP_016446729.1, XP_016447555.1, XP_016447997.1, XP_016448269.1, XP_016450027.1, XP_016451264.1, XP_016451319.1, XP_016451579.1,…
OG0000117					XP_016433460.1, XP_016433560.1, XP_016434638.1, XP_016436517.1, XP_016437815.1, XP_016437821.1, XP_016438176.1, XP_016439068.1, XP_016440553.1, XP_016441421.1, XP_016442084.1, XP_016442267.1, XP_016442720.1, XP_016442888.1, XP_016442913.1, XP_016442914.1, XP_016443025.1, XP_016443204.1, XP_016443491.1, XP_016443750.1, XP_016445526.1, XP_016445893.1, XP_016446958.1, XP_016449120.1, XP_016449287.1,…
OG0000118	NP_001326845.1	XP_021971653.1, XP_021971688.2, XP_021974712.1, XP_021974723.1, XP_021974815.2, XP_021975439.1, XP_021979563.2, XP_021979751.1, XP_021980190.1, XP_021984821.2, XP_021985196.1, XP_021985205.1, XP_021985552.1, XP_021985577.1, XP_021986018.1, XP_021988903.2, XP_021991024.1, XP_021991049.1, XP_021991055.1, XP_021991370.2, XP_021991423.2, XP_021991424.1, XP_021991453.1, XP_021991461.1, XP_021991648.2,…
OG0000119		XP_021968988.2, XP_021970743.2, XP_021971410.2, XP_021972698.2, XP_021973925.2, XP_021975244.2, XP_021976056.2, XP_021976425.2, XP_021976794.1, XP_021978089.2, XP_021978134.2, XP_021980213.1, XP_021980968.2, XP_021981365.1, XP_021982523.2, XP_021983446.2, XP_021983569.1, XP_021984063.1, XP_021986694.1, XP_021987254.1, XP_021988053.1, XP_021988649.2, XP_021989823.1, XP_021992103.1, XP_021992104.1,…
OG0000120		XP_021971130.2, XP_021971435.1, XP_021974865.2, XP_021975712.2, XP_021990213.1, XP_021998574.1, XP_021999537.1, XP_022004935.1, XP_022007256.1, XP_022016898.2, XP_022040282.1, XP_035830626.1, XP_035834090.1, XP_035835706.1, XP_035839139.1, XP_035839140.1, XP_035839810.1, XP_035840416.1, XP_035845030.1, XP_035845339.1, XP_035846120.1	GWHPBCHG010294, GWHPBCHG011769, GWHPBCHG011980, GWHPBCHG013162, GWHPBCHG020069, GWHPBCHG024992, GWHPBCHG029758, GWHPBCHG035407, GWHPBCHG036026, GWHPBCHG036407, GWHPBCHG045329, GWHPBCHG053952, GWHPBCHG055843, GWHPBCHG055898, GWHPBCHG066093	XP_023732554.1, XP_023734680.1, XP_023734681.1, XP_023739085.3, XP_023753810.2, XP_023754596.1, XP_023758014.1, XP_023761753.2, XP_023762161.1, XP_023766517.2, XP_023769580.2, XP_023770896.2, XP_042754311.1, XP_042758720.2, XP_052621016.1, XP_052621182.1, XP_052621183.1, XP_052621184.1, XP_052622641.1, XP_052623323.1, XP_052623413.1, XP_052623414.1, XP_052623883.1, XP_052627072.1, XP_052627510.1,…	XP_016447121.1, XP_016458143.1, XP_016462280.1, XP_016463761.1, XP_016482445.1, XP_016482446.1, XP_016488228.1, XP_016490144.1		GWHPBCHF000761, GWHPBCHF003819, GWHPBCHF004250, GWHPBCHF005146, GWHPBCHF005606, GWHPBCHF010289, GWHPBCHF011099, GWHPBCHF014952, GWHPBCHF029873, GWHPBCHF031458, GWHPBCHF032925, GWHPBCHF046178, GWHPBCHF048111, GWHPBCHF048250	GWHPBCHG010294, GWHPBCHG011769, GWHPBCHG011980, GWHPBCHG013162, GWHPBCHG020069, GWHPBCHG024992, GWHPBCHG029758, GWHPBCHG035407, GWHPBCHG036026, GWHPBCHG036407, GWHPBCHG045329, GWHPBCHG053952, GWHPBCHG055843, GWHPBCHG055898, GWHPBCHG066093
OG0000121		XP_021971402.1, XP_021971503.1, XP_021971506.1, XP_021971858.1, XP_021971859.1, XP_021974618.1, XP_021974619.1, XP_021974957.1, XP_021975079.1, XP_021975233.1, XP_021979090.1, XP_021979501.1, XP_021980099.1, XP_021980173.1, XP_021980221.1, XP_021980595.1, XP_021980621.1, XP_021980772.1, XP_021984628.1, XP_021984951.1, XP_021985504.1, XP_021986529.1, XP_021986654.1, XP_021986824.1, XP_021986872.1,…
OG0000122		XP_021971913.1, XP_021971914.1, XP_021974536.1, XP_021974537.2, XP_021975091.1, XP_021978638.1, XP_021979379.1, XP_021981279.1, XP_021985621.1, XP_021985634.1, XP_021986785.1, XP_021991790.1, XP_021993375.2, XP_021995401.1, XP_021995802.1, XP_022002568.1, XP_022003339.2, XP_022003765.1, XP_022004197.1, XP_022006623.1, XP_022007210.1, XP_022007577.1, XP_022007836.1, XP_022007861.1, XP_022008273.1,…	GWHPBCHG036001, GWHPBCHG041597, GWHPBCHG043015, GWHPBCHG044330, GWHPBCHG051770	XP_023728950.2, XP_023734789.2, XP_023736641.1, XP_023736915.1, XP_023740594.2, XP_023752225.2, XP_023753719.2, XP_023754749.2, XP_023760059.3, XP_023761334.3, XP_023767031.1, XP_023768573.2, XP_052619893.1, XP_052620807.1, XP_052620963.1, XP_052621040.1, XP_052621217.1, XP_052621566.1, XP_052621794.1, XP_052621822.1, XP_052622477.1, XP_052623191.1, XP_052623717.1, XP_052623769.1, XP_052623770.1,…			GWHPBCHF004340, GWHPBCHF012693, GWHPBCHF033862, GWHPBCHF041559	GWHPBCHG036001, GWHPBCHG041597, GWHPBCHG043015, GWHPBCHG044330, GWHPBCHG051770
OG0000123		XP_022002368.1, XP_022002531.1, XP_022002619.1, XP_022002620.1, XP_022002847.1, XP_022002931.1, XP_022003239.2, XP_022004731.1, XP_035837535.1, XP_035837587.1, XP_035837588.1, XP_035837589.1, XP_035837590.1, XP_035837591.1, XP_035837593.1, XP_035838325.1, XP_035838326.1, XP_035838330.1, XP_035838331.1, XP_035838356.1, XP_035838365.1	GWHPBCHG019154, GWHPBCHG052020, GWHPBCHG052021, GWHPBCHG052022, GWHPBCHG052023, GWHPBCHG052024, GWHPBCHG052025, GWHPBCHG052026, GWHPBCHG052040, GWHPBCHG052041, GWHPBCHG052042, GWHPBCHG052043, GWHPBCHG052044, GWHPBCHG052045, GWHPBCHG052048, GWHPBCHG052105, GWHPBCHG052106, GWHPBCHG052107, GWHPBCHG052108, GWHPBCHG052157	XP_023735417.1, XP_023740358.1, XP_023740359.1, XP_023749851.1, XP_023749852.1, XP_023749853.1, XP_023763068.1, XP_042756323.1, XP_042756324.1, XP_042756334.1, XP_042756335.1, XP_052625503.1, XP_052625506.1, XP_052625507.1, XP_052625508.1, XP_052625509.1, XP_052625510.1	XP_016478247.1	XP_015628850.2	GWHPBCHF042987, GWHPBCHF042988, GWHPBCHF042989, GWHPBCHF042992, GWHPBCHF042993, GWHPBCHF042994, GWHPBCHF042995, GWHPBCHF042996, GWHPBCHF042997, GWHPBCHF042998, GWHPBCHF042999, GWHPBCHF043013, GWHPBCHF043014, GWHPBCHF043015, GWHPBCHF043029, GWHPBCHF043062, GWHPBCHF043063, GWHPBCHF043069, GWHPBCHF043071, GWHPBCHF043126, GWHPBCHF043160	GWHPBCHG019154, GWHPBCHG052020, GWHPBCHG052021, GWHPBCHG052022, GWHPBCHG052023, GWHPBCHG052024, GWHPBCHG052025, GWHPBCHG052026, GWHPBCHG052040, GWHPBCHG052041, GWHPBCHG052042, GWHPBCHG052043, GWHPBCHG052044, GWHPBCHG052045, GWHPBCHG052048, GWHPBCHG052105, GWHPBCHG052106, GWHPBCHG052107, GWHPBCHG052108, GWHPBCHG052157
OG0000124	NP_001030863.1, NP_001078289.1, NP_001078367.1, NP_001185242.1, NP_001318294.1, NP_001318813.1, NP_001319893.1, NP_001328179.1, NP_001329463.1, NP_001329464.1, NP_001329465.1, NP_001329466.1, NP_001330715.1, NP_001331043.1, NP_001331044.1, NP_001332164.1, NP_173374.1, NP_175962.1, NP_180254.1, NP_191051.2, NP_192730.2, NP_192778.2, NP_192779.1, NP_192780.4, NP_193242.3, NP_196698.1, NP_198673.2, …	XP_021994633.1, XP_021994634.1, XP_022020700.1, XP_022021120.1, XP_022021784.1, XP_022021785.1, XP_022021952.1, XP_022021971.1, XP_022022071.1, XP_022022129.1, XP_022022364.1, XP_022022481.1, XP_022022562.2, XP_022022635.1, XP_022022836.1, XP_022022837.1, XP_022022838.1, XP_022022993.1, XP_022023009.1, XP_022023010.1, XP_022024805.1, XP_022024815.2, XP_022024824.1, XP_022024831.1, XP_022024832.1,…	GWHPBCHG029866, GWHPBCHG029874, GWHPBCHG029875, GWHPBCHG029876, GWHPBCHG029877	XP_023759878.1, XP_023759927.1, XP_023766088.2, XP_023766207.1, XP_023766238.1, XP_042754556.1, XP_042754558.1, XP_042754559.1, XP_042756872.1, XP_042756881.1, XP_042757525.1, XP_052626801.1			GWHPBCHF025709, GWHPBCHF025794, GWHPBCHF025795, GWHPBCHF025806, GWHPBCHF029125, GWHPBCHF029126	GWHPBCHG029866, GWHPBCHG029874, GWHPBCHG029875, GWHPBCHG029876, GWHPBCHG029877
OG0000125	NP_175437.1	XP_021977440.1, XP_021977441.1, XP_021977442.1, XP_021977519.1, XP_021992299.1, XP_022005913.1, XP_022005915.1, XP_022005917.2, XP_022008248.1, XP_022008251.2, XP_022012212.1, XP_022019548.1, XP_022020615.1, XP_022020616.1, XP_022022138.1, XP_035832682.1, XP_035832683.1, XP_035832684.1, XP_035832685.1, XP_035834004.1, XP_035834960.1, XP_035836793.1, XP_035836794.1, XP_035836795.1, XP_035837203.1,…	GWHPBCHG019137, GWHPBCHG039001, GWHPBCHG039002, GWHPBCHG040928, GWHPBCHG041619, GWHPBCHG041626, GWHPBCHG041627, GWHPBCHG041628, GWHPBCHG042298, GWHPBCHG042299	XP_023731569.1, XP_023731663.1, XP_023731664.1, XP_023755920.1, XP_023755921.1, XP_023755922.1, XP_023755926.1, XP_023770669.1, XP_023770670.1, XP_023772986.1, XP_023772987.1, XP_023772988.1, XP_042753737.1, XP_042753739.1, XP_042756693.1, XP_052622183.1, XP_052622184.1, XP_052622185.1, XP_052623535.1	XP_016448374.1, XP_016448717.1, XP_016448736.1, XP_016470255.1, XP_016470402.1, XP_016481870.1, XP_016481871.1, XP_016486056.1, XP_016488692.1, XP_016488693.1, XP_016488694.1, XP_016495473.1, XP_016496697.1, XP_016496698.1, XP_016502547.1, XP_016503256.1, XP_016507786.1, XP_016510156.1	XP_015615063.1, XP_015615065.1, XP_015615066.1, XP_015615067.1, XP_015615068.1	GWHPBCHF000430, GWHPBCHF011131, GWHPBCHF016794, GWHPBCHF034911, GWHPBCHF035523, GWHPBCHF035524, GWHPBCHF035525, GWHPBCHF035526, GWHPBCHF042736, GWHPBCHF050378, GWHPBCHF050380	GWHPBCHG019137, GWHPBCHG039001, GWHPBCHG039002, GWHPBCHG040928, GWHPBCHG041619, GWHPBCHG041626, GWHPBCHG041627, GWHPBCHG041628, GWHPBCHG042298, GWHPBCHG042299
OG0000126		XP_021971642.1, XP_021971755.1, XP_021971756.1, XP_021974644.1, XP_021974801.1, XP_021975069.1, XP_021979493.1, XP_021979781.1, XP_021979928.1, XP_021980017.1, XP_021980418.1, XP_021984756.1, XP_021984757.1, XP_021985079.1, XP_021985385.1, XP_021985465.1, XP_021985639.1, XP_021985729.1, XP_021985888.1, XP_021985908.1, XP_021986029.1, XP_021986440.1, XP_021989152.1, XP_021991407.1, XP_021991492.1,…
OG0000127		XP_021975593.1, XP_021985635.2, XP_021991016.1, XP_022006330.1, XP_022013780.1, XP_022026176.2, XP_022031043.1, XP_022031044.1, XP_022031045.1, XP_022031047.1, XP_022031092.1, XP_022033332.1, XP_035844029.1, XP_035844031.1, XP_035844034.1, XP_035844037.1, XP_035844038.1, XP_035844039.1, XP_035844302.1, XP_035844304.1, XP_035844307.1	GWHPBCHG003709, GWHPBCHG011183, GWHPBCHG011187, GWHPBCHG012967, GWHPBCHG012970, GWHPBCHG012971, GWHPBCHG012973, GWHPBCHG012974, GWHPBCHG015822, GWHPBCHG034361, GWHPBCHG043308, GWHPBCHG043309, GWHPBCHG043311, GWHPBCHG047655, GWHPBCHG047656, GWHPBCHG047657, GWHPBCHG047658, GWHPBCHG047659, GWHPBCHG047661, GWHPBCHG047663, GWHPBCHG047664, GWHPBCHG057284, GWHPBCHG057297, GWHPBCHG059768	XP_023741649.1, XP_023741651.1, XP_023741658.1, XP_023741706.1, XP_023741715.1, XP_023741719.1, XP_023741729.1, XP_023748047.1, XP_023748049.1, XP_023748050.1, XP_042754496.1, XP_042757700.2, XP_052623817.1			GWHPBCHF000994, GWHPBCHF010622, GWHPBCHF010623, GWHPBCHF010624, GWHPBCHF010625, GWHPBCHF010637, GWHPBCHF010638, GWHPBCHF012162, GWHPBCHF012163, GWHPBCHF012164, GWHPBCHF012165, GWHPBCHF014099, GWHPBCHF028799, GWHPBCHF029785, GWHPBCHF036105, GWHPBCHF036108, GWHPBCHF036109, GWHPBCHF046994	GWHPBCHG003709, GWHPBCHG011183, GWHPBCHG011187, GWHPBCHG012967, GWHPBCHG012970, GWHPBCHG012971, GWHPBCHG012973, GWHPBCHG012974, GWHPBCHG015822, GWHPBCHG034361, GWHPBCHG043308, GWHPBCHG043309, GWHPBCHG043311, GWHPBCHG047655, GWHPBCHG047656, GWHPBCHG047657, GWHPBCHG047658, GWHPBCHG047659, GWHPBCHG047661, GWHPBCHG047663, GWHPBCHG047664, GWHPBCHG057284, GWHPBCHG057297, GWHPBCHG059768
OG0000128	NP_001030669.1, NP_001031401.1, NP_001031402.1, NP_001077945.1, NP_001077947.1, NP_001154529.1, NP_001189581.1, NP_001318270.1, NP_001319134.1, NP_001319372.1, NP_001320213.1, NP_001321942.1, NP_001322525.1, NP_001322853.1, NP_001322854.1, NP_001323093.1, NP_001323094.1, NP_001323311.1, NP_001323312.1, NP_001323313.1, NP_001323542.1, NP_001324624.1, NP_001324656.1, NP_001325019.1, NP_001325520.1,…	XP_022013412.1, XP_022013413.1, XP_022013414.1, XP_022013415.1, XP_022013416.1, XP_022013417.1, XP_022013420.1, XP_022013422.1, XP_035838850.1, XP_035839528.1, XP_035839529.1, XP_035839530.1, XP_035839531.1, XP_035839532.1	GWHPBCHG019333, GWHPBCHG019334	XP_052624519.1, XP_052624520.1, XP_052624521.1, XP_052624522.1, XP_052624523.1, XP_052624524.1	XP_016443343.1, XP_016443344.1, XP_016454358.1, XP_016455636.1, XP_016466316.1, XP_016474749.1, XP_016484233.1, XP_016484234.1, XP_016505073.1, XP_016514350.1, XP_016514351.1	XP_015615024.1, XP_015615025.1, XP_015615992.1, XP_015635076.1, XP_015635077.1	GWHPBCHF016978, GWHPBCHF016979	GWHPBCHG019333, GWHPBCHG019334
OG0000129	NP_001031877.1, NP_001318556.1, NP_001326437.1, NP_001326438.1, NP_001331803.1, NP_189965.2, NP_196878.2, NP_568290.3, NP_851036.1, NP_974382.1, NP_974383.1	XP_021982628.1, XP_021982631.1, XP_021982632.1, XP_021982633.1, XP_022001346.1, XP_022012634.1, XP_022012635.1, XP_022012636.1, XP_022035211.1, XP_022035212.1, XP_022035213.1, XP_022035215.1, XP_022035216.1, XP_035832922.1, XP_035832925.1, XP_035833474.1, XP_035833475.1, XP_035833476.1, XP_035833477.1, XP_035833478.1	GWHPBCHG005442, GWHPBCHG005443, GWHPBCHG005444, GWHPBCHG005445, GWHPBCHG005446, GWHPBCHG005447, GWHPBCHG005448, GWHPBCHG041388, GWHPBCHG052252	XP_023729333.1, XP_023763283.1, XP_023763284.1, XP_052622818.1	XP_016435425.1, XP_016435426.1, XP_016435427.1, XP_016440332.1, XP_016440333.1, XP_016440334.1, XP_016440335.1, XP_016440336.1, XP_016440337.1, XP_016442352.1, XP_016442353.1, XP_016444202.1, XP_016444203.1, XP_016444204.1, XP_016461759.1, XP_016461760.1	XP_015615113.1, XP_015615114.1, XP_015616095.1, XP_015617356.1, XP_015617357.1, XP_015617359.1, XP_015617360.1, XP_015618494.1, XP_015618495.1, XP_015618496.1, XP_015618498.1, XP_015618499.1, XP_015618500.1, XP_015619795.1, XP_015619796.1, XP_015619797.1, XP_015621334.1, XP_015621335.1, XP_015626145.1, XP_015626205.1, XP_015626282.1, XP_015626362.1, XP_015638566.1, XP_025877105.1, XP_025877153.1,…	GWHPBCHF005890	GWHPBCHG005442, GWHPBCHG005443, GWHPBCHG005444, GWHPBCHG005445, GWHPBCHG005446, GWHPBCHG005447, GWHPBCHG005448, GWHPBCHG041388, GWHPBCHG052252
OG0000130	NP_001189847.1, NP_001319509.1, NP_001319510.1, NP_173055.1, NP_176036.1, NP_187555.1, NP_187864.1, NP_195869.1, NP_195870.1	XP_021977068.1, XP_021987417.1, XP_021987828.1, XP_021987829.1, XP_021987941.1, XP_021990351.1, XP_021996828.2, XP_022010266.1, XP_022010267.1, XP_022010270.1, XP_022010271.1, XP_022013221.1, XP_022018880.1, XP_022018941.1, XP_022018948.1, XP_022034520.1, XP_022037126.1, XP_022037273.1, XP_022037282.1, XP_035839959.1, XP_035839960.1, XP_035839961.1, XP_035841332.1	GWHPBCHG006613, GWHPBCHG020768, GWHPBCHG033056, GWHPBCHG033057, GWHPBCHG033058, GWHPBCHG033062, GWHPBCHG033064, GWHPBCHG033065, GWHPBCHG039311, GWHPBCHG045482	XP_023730464.1, XP_023737267.1, XP_023749927.1, XP_023749958.1, XP_023749961.1, XP_023753821.1, XP_023761016.1, XP_023761017.1, XP_023761019.1, XP_023761020.1, XP_023763758.1, XP_042754152.1, XP_042754226.1, XP_052622921.1	XP_016436366.1, XP_016440536.1, XP_016443120.1, XP_016455501.1, XP_016473204.1, XP_016474934.1, XP_016478491.1, XP_016481229.1, XP_016482616.1, XP_016483165.1, XP_016483467.1, XP_016505186.1, XP_016508281.1	XP_015616495.1, XP_015618966.1, XP_015630538.1, XP_015630539.1, XP_015630928.1, XP_015631367.1, XP_015640166.1	GWHPBCHF006635, GWHPBCHF027959, GWHPBCHF027969, GWHPBCHF028659, GWHPBCHF028660, GWHPBCHF028661, GWHPBCHF028662, GWHPBCHF028663, GWHPBCHF037830, GWHPBCHF050705, GWHPBCHF050715, GWHPBCHF050716, GWHPBCHF050717	GWHPBCHG006613, GWHPBCHG020768, GWHPBCHG033056, GWHPBCHG033057, GWHPBCHG033058, GWHPBCHG033062, GWHPBCHG033064, GWHPBCHG033065, GWHPBCHG039311, GWHPBCHG045482
OG0000131		XP_022040747.1, XP_022041556.1, XP_022042124.1	GWHPBCHG037005	XP_023728617.1, XP_023741338.1, XP_023742239.1, XP_023747152.1, XP_052621103.1	XP_016432497.1, XP_016436991.1, XP_016437170.1, XP_016437213.1, XP_016437439.1, XP_016439183.1, XP_016440214.1, XP_016441437.1, XP_016442669.1, XP_016442729.1, XP_016443291.1, XP_016443400.1, XP_016445668.1, XP_016446548.1, XP_016451177.1, XP_016451549.1, XP_016451670.1, XP_016452231.1, XP_016454103.1, XP_016454268.1, XP_016455188.1, XP_016456153.1, XP_016457486.1, XP_016457525.1, XP_016457636.1,…		GWHPBCHF026484	GWHPBCHG037005
OG0000132			GWHPBCHG000519, GWHPBCHG000520, GWHPBCHG000521, GWHPBCHG000522, GWHPBCHG013914, GWHPBCHG014092, GWHPBCHG014093, GWHPBCHG014094, GWHPBCHG014095, GWHPBCHG014096, GWHPBCHG014097, GWHPBCHG014098, GWHPBCHG029299, GWHPBCHG052114, GWHPBCHG052115, GWHPBCHG052116, GWHPBCHG052117, GWHPBCHG052118, GWHPBCHG052119, GWHPBCHG052120, GWHPBCHG052121, GWHPBCHG052122, GWHPBCHG052298, GWHPBCHG055630, GWHPBCHG055631,…	XP_023741780.1, XP_023752987.1, XP_023758422.1, XP_023769842.1, XP_042751453.1, XP_042751456.1, XP_052619709.1, XP_052619710.1, XP_052619770.1, XP_052619874.1, XP_052620062.1, XP_052620436.1, XP_052620916.1, XP_052623215.1, XP_052623216.1, XP_052623217.1, XP_052625350.1, XP_052625921.1, XP_052625953.1, XP_052626856.1, XP_052626939.1, XP_052627023.1			GWHPBCHF004986, GWHPBCHF011143, GWHPBCHF017616, GWHPBCHF025011, GWHPBCHF025012, GWHPBCHF025557, GWHPBCHF028252, GWHPBCHF032175, GWHPBCHF033979, GWHPBCHF034343, GWHPBCHF037620, GWHPBCHF044298, GWHPBCHF044878, GWHPBCHF055526, GWHPBCHF055532	GWHPBCHG000519, GWHPBCHG000520, GWHPBCHG000521, GWHPBCHG000522, GWHPBCHG013914, GWHPBCHG014092, GWHPBCHG014093, GWHPBCHG014094, GWHPBCHG014095, GWHPBCHG014096, GWHPBCHG014097, GWHPBCHG014098, GWHPBCHG029299, GWHPBCHG052114, GWHPBCHG052115, GWHPBCHG052116, GWHPBCHG052117, GWHPBCHG052118, GWHPBCHG052119, GWHPBCHG052120, GWHPBCHG052121, GWHPBCHG052122, GWHPBCHG052298, GWHPBCHG055630, GWHPBCHG055631,…
OG0000133					XP_016433803.1, XP_016433992.1, XP_016434485.1, XP_016434691.1, XP_016435741.1, XP_016435959.1, XP_016436677.1, XP_016437000.1, XP_016437056.1, XP_016437131.1, XP_016438690.1, XP_016439685.1, XP_016440339.1, XP_016441371.1, XP_016442670.1, XP_016442870.1, XP_016443067.1, XP_016443139.1, XP_016443850.1, XP_016444384.1, XP_016444385.1, XP_016445828.1, XP_016446070.1, XP_016446225.1, XP_016446470.1,…
OG0000134	NP_001077910.1, NP_001190916.1, NP_001190917.1, NP_001327655.1, NP_001331034.1, NP_173437.1, NP_177712.1, NP_179371.1, NP_190698.1, NP_195228.1, NP_195320.1, NP_199409.1, NP_201093.1, NP_566897.1	XP_021982486.1, XP_021982487.1, XP_021988969.1, XP_022002047.1, XP_022009739.1, XP_022009740.1, XP_022012321.1, XP_022015883.1, XP_022017139.1, XP_022020850.1, XP_022020887.1, XP_022022704.1, XP_035831603.1, XP_035838553.1, XP_035840690.1, XP_035840691.1, XP_035843080.1	GWHPBCHG018349, GWHPBCHG027696, GWHPBCHG027827, GWHPBCHG041655, GWHPBCHG041656, GWHPBCHG042148	XP_023733464.1, XP_023733469.1, XP_023737690.1, XP_023754178.1, XP_023754204.1, XP_023762879.1, XP_023766725.2, XP_023766878.1, XP_052626386.1	XP_016436670.1, XP_016442970.1, XP_016444295.1, XP_016445333.1, XP_016451269.1, XP_016464941.1, XP_016469644.1, XP_016469646.1, XP_016470590.1, XP_016476800.1, XP_016476801.1, XP_016476802.1, XP_016476803.1, XP_016477775.1, XP_016477782.1, XP_016477790.1, XP_016486647.1, XP_016487229.1, XP_016488326.1, XP_016488331.1, XP_016488340.1, XP_016489532.1, XP_016491002.1, XP_016491003.1, XP_016491004.1,…	XP_015625155.1, XP_015625732.1, XP_015627011.1, XP_015627590.1, XP_015641323.1	GWHPBCHF016117, GWHPBCHF023779, GWHPBCHF023975, GWHPBCHF025281, GWHPBCHF032674, GWHPBCHF034920, GWHPBCHF034921, GWHPBCHF034922, GWHPBCHF035405, GWHPBCHF041193	GWHPBCHG018349, GWHPBCHG027696, GWHPBCHG027827, GWHPBCHG041655, GWHPBCHG041656, GWHPBCHG042148
OG0000135	NP_001078425.1, NP_001119027.1, NP_001119028.1, NP_001119029.1, NP_001154237.1, NP_001190796.1, NP_001319293.1, NP_001320706.1, NP_001320707.1, NP_001323265.1, NP_001323266.1, NP_001323268.1, NP_001328396.1, NP_001328397.1, NP_001328398.1, NP_172660.5, NP_188799.1, NP_192199.1, NP_192343.1, NP_193278.4, NP_193943.2, NP_849296.1, NP_849297.1	XP_021968984.1, XP_021968986.1, XP_022010628.1, XP_022010630.1, XP_022015285.1, XP_022015286.1, XP_022015287.1, XP_022015976.1, XP_022015977.1, XP_022025540.1, XP_022025541.1, XP_022035448.1, XP_022036874.1, XP_035840001.1, XP_035840002.1, XP_035841076.1, XP_035842747.1, XP_035844523.1	GWHPBCHG028342, GWHPBCHG028343, GWHPBCHG028344, GWHPBCHG028345, GWHPBCHG036755, GWHPBCHG036756, GWHPBCHG040278, GWHPBCHG040280, GWHPBCHG040281, GWHPBCHG040282, GWHPBCHG053972	XP_023738407.1, XP_023742887.1, XP_023759453.1, XP_023763547.1, XP_023763548.1, XP_023765223.1, XP_023765224.1	XP_016437722.1, XP_016439546.1, XP_016452061.1, XP_016452062.1, XP_016459976.1, XP_016463052.1, XP_016463053.1, XP_016478001.1, XP_016478025.1, XP_016493896.1, XP_016504885.1, XP_016515142.1, XP_016515143.1	XP_015616435.1, XP_015637835.1, XP_015640004.1, XP_025881580.1, XP_025882050.1	GWHPBCHF027114, GWHPBCHF032019, GWHPBCHF033624, GWHPBCHF033625, GWHPBCHF033626, GWHPBCHF044558, GWHPBCHF051536, GWHPBCHF051537, GWHPBCHF051538	GWHPBCHG028342, GWHPBCHG028343, GWHPBCHG028344, GWHPBCHG028345, GWHPBCHG036755, GWHPBCHG036756, GWHPBCHG040278, GWHPBCHG040280, GWHPBCHG040281, GWHPBCHG040282, GWHPBCHG053972
OG0000136	NP_001117494.1, NP_001185230.1, NP_001189881.1, NP_001320753.1, NP_001326012.1, NP_001326013.1, NP_001326014.1, NP_001327313.1, NP_001327314.1, NP_001327315.1, NP_187994.1, NP_564676.1, NP_566464.1	XP_021974291.1, XP_021977606.1, XP_022001437.1, XP_022001705.1, XP_022003699.1, XP_022004964.2, XP_022023402.1, XP_022023404.1, XP_022023405.1, XP_022029017.2, XP_022031308.1, XP_022031310.1, XP_035842584.1, XP_035842585.1, XP_035842586.1, XP_035842587.1, XP_035842588.1, XP_035842589.1, XP_035842590.1, XP_035842591.1, XP_035842592.1, XP_035842593.1, XP_035843285.1, XP_035844097.1, XP_035844098.1	GWHPBCHG047382, GWHPBCHG047383, GWHPBCHG047384, GWHPBCHG047385, GWHPBCHG056961, GWHPBCHG056962, GWHPBCHG056963, GWHPBCHG057124, GWHPBCHG057125, GWHPBCHG057126, GWHPBCHG057127, GWHPBCHG057128, GWHPBCHG057129, GWHPBCHG057153, GWHPBCHG057154, GWHPBCHG057155, GWHPBCHG057156, GWHPBCHG057157	XP_023733615.1, XP_023768664.1, XP_023768666.1, XP_023768670.1, XP_023768671.2, XP_023768672.1, XP_023772457.1, XP_042755979.1, XP_052625166.1, XP_052625167.1, XP_052626829.1	XP_016435956.1, XP_016439654.1, XP_016439655.1, XP_016448881.1, XP_016508729.1, XP_016512614.1	XP_015612576.1, XP_015633534.1, XP_015634384.1, XP_015636828.1	GWHPBCHF003140, GWHPBCHF003141	GWHPBCHG047382, GWHPBCHG047383, GWHPBCHG047384, GWHPBCHG047385, GWHPBCHG056961, GWHPBCHG056962, GWHPBCHG056963, GWHPBCHG057124, GWHPBCHG057125, GWHPBCHG057126, GWHPBCHG057127, GWHPBCHG057128, GWHPBCHG057129, GWHPBCHG057153, GWHPBCHG057154, GWHPBCHG057155, GWHPBCHG057156, GWHPBCHG057157
OG0000137		XP_022015350.2, XP_022015829.1, XP_022015830.1, XP_022015831.1, XP_022015832.1, XP_022015833.1, XP_022015836.1, XP_022015837.1, XP_022015838.1, XP_022015839.1, XP_022015840.1, XP_022015841.1, XP_022015842.1, XP_022016877.1, XP_035841212.1, XP_035841213.1, XP_035841214.1, XP_035841215.1, XP_035841216.1, XP_035841217.1, XP_035841218.1, XP_035841219.1, XP_035841220.1, XP_035841221.1, XP_035841222.1,…	GWHPBCHG029373, GWHPBCHG029374, GWHPBCHG029375, GWHPBCHG029377, GWHPBCHG029380, GWHPBCHG029382, GWHPBCHG029383, GWHPBCHG029384, GWHPBCHG029385, GWHPBCHG029386, GWHPBCHG029387, GWHPBCHG029388, GWHPBCHG029389, GWHPBCHG029398, GWHPBCHG029399, GWHPBCHG029400, GWHPBCHG029630	XP_023730742.1, XP_023730744.1, XP_023730747.1, XP_023730748.1, XP_023730749.1, XP_023730750.1, XP_023730755.1, XP_052626230.1, XP_052626239.1	XP_016448502.1, XP_016448538.1, XP_016466365.1, XP_016466367.1		GWHPBCHF025367, GWHPBCHF025368, GWHPBCHF025369, GWHPBCHF025370, GWHPBCHF025371, GWHPBCHF025375, GWHPBCHF025376, GWHPBCHF025377, GWHPBCHF025378, GWHPBCHF025379, GWHPBCHF025380, GWHPBCHF025386, GWHPBCHF025387, GWHPBCHF025388, GWHPBCHF025391	GWHPBCHG029373, GWHPBCHG029374, GWHPBCHG029375, GWHPBCHG029377, GWHPBCHG029380, GWHPBCHG029382, GWHPBCHG029383, GWHPBCHG029384, GWHPBCHG029385, GWHPBCHG029386, GWHPBCHG029387, GWHPBCHG029388, GWHPBCHG029389, GWHPBCHG029398, GWHPBCHG029399, GWHPBCHG029400, GWHPBCHG029630
OG0000138		XP_022023814.1			XP_016434041.1, XP_016435619.1, XP_016436115.1, XP_016437784.1, XP_016437892.1, XP_016438529.1, XP_016439698.1, XP_016441278.1, XP_016442672.1, XP_016445879.1, XP_016445909.1, XP_016446872.1, XP_016447240.1, XP_016448526.1, XP_016449317.1, XP_016449442.1, XP_016449544.1, XP_016451441.1, XP_016452044.1, XP_016452477.1, XP_016452600.1, XP_016453572.1, XP_016454439.1, XP_016454752.1, XP_016454949.1,…
OG0000139	NP_001032123.1, NP_001190593.1, NP_001190594.1, NP_001319907.1, NP_001320037.1, NP_001323425.1, NP_001328192.1, NP_001329520.1, NP_001329521.1, NP_001330218.1, NP_001330219.1, NP_001330220.1, NP_001330221.1, NP_001330222.1, NP_001330223.1, NP_001330224.1, NP_001330225.1, NP_001330226.1, NP_001330227.1, NP_001330228.1, NP_001330229.1, NP_182090.1, NP_192925.1, NP_194026.1, NP_568952.1, NP_851247.1	XP_021969533.1, XP_021969534.1, XP_021996899.1, XP_021996900.1, XP_022012458.1, XP_022012459.1, XP_022017601.1, XP_022021747.1, XP_022021748.1, XP_022021749.1, XP_022035849.1, XP_022035850.1, XP_035830288.1, XP_035844625.1	GWHPBCHG029436, GWHPBCHG029437, GWHPBCHG029438, GWHPBCHG034232, GWHPBCHG034233, GWHPBCHG053484	XP_023730863.1, XP_023730864.1, XP_023732937.1, XP_023732943.1, XP_023753340.1, XP_023755627.1, XP_023764337.1, XP_042753874.1, XP_042753875.1, XP_052621357.1	XP_016435497.1, XP_016441787.1, XP_016441788.1, XP_016441789.1, XP_016441790.1, XP_016447855.1, XP_016447856.1, XP_016449898.1, XP_016451916.1, XP_016451917.1, XP_016451918.1, XP_016453350.1, XP_016456713.1, XP_016485084.1, XP_016485150.1, XP_016494037.1, XP_016494038.1, XP_016494039.1, XP_016497375.1, XP_016500313.1, XP_016500314.1, XP_016502911.1, XP_016502912.1, XP_016511592.1	XP_015614799.1, XP_015625202.1, XP_015625203.1	GWHPBCHF021747, GWHPBCHF021748, GWHPBCHF025416, GWHPBCHF029676, GWHPBCHF044143, GWHPBCHF044144, GWHPBCHF044145	GWHPBCHG029436, GWHPBCHG029437, GWHPBCHG029438, GWHPBCHG034232, GWHPBCHG034233, GWHPBCHG053484
OG0000140	NP_001319837.1, NP_001328457.1, NP_001329523.1, NP_001329524.1, NP_001329525.1, NP_195594.1, NP_567204.3	XP_021969318.1, XP_021970321.1, XP_021976896.1, XP_021985976.1, XP_021985983.2, XP_021989265.1, XP_021989266.1, XP_021989267.1, XP_021989268.1, XP_021994467.2, XP_022011149.1, XP_022011150.2, XP_022016980.1, XP_022020598.1, XP_022021101.1, XP_022022892.1, XP_022022893.2, XP_022024456.1, XP_022033866.1, XP_022033867.1, XP_035829951.1, XP_035830315.1, XP_035834367.1, XP_035836004.1, XP_035836005.1,…	GWHPBCHG006945, GWHPBCHG028500, GWHPBCHG028501, GWHPBCHG028502, GWHPBCHG028505, GWHPBCHG028506, GWHPBCHG028507	XP_023738340.1, XP_023738344.3, XP_023748858.1, XP_023748859.1, XP_023758782.1, XP_023758786.1, XP_052626337.1, XP_052626338.1, XP_052626339.1	XP_016453534.1, XP_016480636.1, XP_016480645.1, XP_016495685.1, XP_016499243.1, XP_016499696.1, XP_016499712.1, XP_016499721.1, XP_016499729.1, XP_016501243.1, XP_016508905.1	XP_015638390.1, XP_015641188.1	GWHPBCHF006868, GWHPBCHF024650, GWHPBCHF024652, GWHPBCHF024653, GWHPBCHF024654, GWHPBCHF024655, GWHPBCHF024656, GWHPBCHF024660, GWHPBCHF024661, GWHPBCHF024662, GWHPBCHF024663, GWHPBCHF024666, GWHPBCHF024667, GWHPBCHF024668, GWHPBCHF024669, GWHPBCHF024672, GWHPBCHF044704, GWHPBCHF044705, GWHPBCHF044706	GWHPBCHG006945, GWHPBCHG028500, GWHPBCHG028501, GWHPBCHG028502, GWHPBCHG028505, GWHPBCHG028506, GWHPBCHG028507
OG0000141	NP_001332666.1, NP_180147.2, NP_187044.1, NP_187977.1, NP_197320.1, NP_973532.1	XP_021970578.1, XP_021970579.1, XP_021973321.1, XP_021973322.1, XP_021978353.1, XP_021980479.1, XP_021981009.1, XP_021983331.1, XP_021994225.1, XP_022000610.1, XP_022027304.1, XP_022027305.1	GWHPBCHG002881, GWHPBCHG002882, GWHPBCHG019787, GWHPBCHG040495, GWHPBCHG055567, GWHPBCHG055568, GWHPBCHG055569, GWHPBCHG055570, GWHPBCHG064105, GWHPBCHG064106, GWHPBCHG064506	XP_023735961.1, XP_023750858.1, XP_023751451.1, XP_023752478.1, XP_023756799.1, XP_042758406.1, XP_052627423.1	XP_016445730.1, XP_016455811.1, XP_016455812.1, XP_016459852.1, XP_016462333.1, XP_016462334.1, XP_016462335.1, XP_016473675.1, XP_016473676.1, XP_016482667.1, XP_016482668.1, XP_016482669.1, XP_016482670.1, XP_016482671.1, XP_016482672.1, XP_016482673.1, XP_016482674.1, XP_016482675.1, XP_016482677.1, XP_016482678.1, XP_016482679.1, XP_016482680.1, XP_016482681.1, XP_016482682.1, XP_016482684.1,…	XP_015621116.1, XP_015621118.1, XP_015621547.1, XP_015632525.1, XP_015632526.1, XP_015632527.1, XP_015632528.1, XP_015639828.1, XP_015647649.1, XP_015651206.1, XP_025879963.1	GWHPBCHF004201, GWHPBCHF004202, GWHPBCHF013532, GWHPBCHF017340, GWHPBCHF017341, GWHPBCHF017342, GWHPBCHF017343, GWHPBCHF033831, GWHPBCHF033832, GWHPBCHF045890, GWHPBCHF054444, GWHPBCHF054768	GWHPBCHG002881, GWHPBCHG002882, GWHPBCHG019787, GWHPBCHG040495, GWHPBCHG055567, GWHPBCHG055568, GWHPBCHG055569, GWHPBCHG055570, GWHPBCHG064105, GWHPBCHG064106, GWHPBCHG064506
OG0000142		XP_021971490.1, XP_021971593.1, XP_021971725.1, XP_021971951.1, XP_021972062.2, XP_021974351.1, XP_021974466.1, XP_021974617.1, XP_021981508.1, XP_021981968.1, XP_021984875.1, XP_021985092.1, XP_021985508.1, XP_021985509.1, XP_021985561.1, XP_021985756.1, XP_021985818.1, XP_021986410.1, XP_021986442.1, XP_021986522.1, XP_021986587.1, XP_021986728.1, XP_021986764.1, XP_021989491.1, XP_021990890.1,…
OG0000143		XP_035831908.1	GWHPBCHG002509, GWHPBCHG009239, GWHPBCHG028617, GWHPBCHG049409, GWHPBCHG065177	XP_023728135.2, XP_023730238.2, XP_023730686.2, XP_023730733.1, XP_023731872.1, XP_023733477.3, XP_023734366.2, XP_023735308.2, XP_023735983.2, XP_023736087.2, XP_023737442.2, XP_023737821.1, XP_023738370.2, XP_023738440.2, XP_023738921.2, XP_023739292.2, XP_023740729.2, XP_023740918.1, XP_023742259.1, XP_023742972.1, XP_023743262.2, XP_023744792.2, XP_023749890.1, XP_023750143.2, XP_023750145.1,…		XP_015638075.1	GWHPBCHF018880, GWHPBCHF051873	GWHPBCHG002509, GWHPBCHG009239, GWHPBCHG028617, GWHPBCHG049409, GWHPBCHG065177
OG0000144					XP_016432558.1, XP_016432654.1, XP_016432655.1, XP_016433054.1, XP_016433484.1, XP_016433608.1, XP_016433997.1, XP_016434680.1, XP_016435029.1, XP_016439341.1, XP_016439667.1, XP_016440166.1, XP_016442849.1, XP_016443819.1, XP_016445378.1, XP_016445407.1, XP_016446535.1, XP_016447242.1, XP_016450606.1, XP_016450925.1, XP_016452933.1, XP_016453647.1, XP_016453717.1, XP_016454779.1, XP_016454803.1,…
OG0000145	NP_001319107.1, NP_001320397.1, NP_001320587.1, NP_174235.2, NP_174236.1, NP_174237.2, NP_174243.1, NP_198130.1, NP_564329.1, NP_564330.1, NP_564331.1, NP_564332.1	XP_021985917.1, XP_021995907.1, XP_021995908.1	GWHPBCHG027888, GWHPBCHG041569	XP_023766426.1	XP_016438436.1, XP_016439925.1, XP_016439926.1, XP_016441480.1, XP_016441489.1, XP_016441498.1, XP_016441510.1, XP_016441528.1, XP_016455743.1, XP_016455744.1, XP_016455745.1, XP_016455746.1, XP_016455749.1, XP_016455750.1, XP_016455751.1, XP_016457536.1, XP_016457545.1, XP_016457554.1, XP_016457573.1, XP_016457585.1, XP_016471498.1, XP_016472088.1, XP_016473963.1, XP_016473964.1, XP_016473965.1,…	XP_015611448.1, XP_015611484.2, XP_015611497.1, XP_015611500.2, XP_015612047.1, XP_015612053.1, XP_015612193.1, XP_015612194.1, XP_015612196.1, XP_015612197.1, XP_015612198.1, XP_015612199.1, XP_015646367.1, XP_015649621.1, XP_025875923.1, XP_025875924.1, XP_025876019.1, XP_025876020.1, XP_025876021.1	GWHPBCHF024031, GWHPBCHF042153	GWHPBCHG027888, GWHPBCHG041569
OG0000146		XP_021975067.1, XP_021975122.2, XP_021975569.1, XP_021980701.1, XP_021985889.2, XP_021986755.1, XP_021991937.2, XP_021992293.1, XP_021999983.2, XP_022004084.1, XP_022011537.1, XP_022011617.1, XP_022013887.1, XP_022031028.2, XP_022036792.1, XP_035832571.1, XP_035832572.1, XP_035834089.1, XP_035834123.1, XP_035835297.1, XP_035835668.1, XP_035835809.1, XP_035837183.1, XP_035838817.1, XP_035838935.1,…	GWHPBCHG007511, GWHPBCHG066280, GWHPBCHG066281, GWHPBCHG066282	XP_023730365.1, XP_023731646.2, XP_023733108.1, XP_023744772.3, XP_023755612.1, XP_023765197.2, XP_023767529.2, XP_042753167.2, XP_042755612.2, XP_042757711.1, XP_052619576.1, XP_052619873.1, XP_052620798.1, XP_052620957.1, XP_052621047.1, XP_052621056.1, XP_052621074.1, XP_052622320.1, XP_052622456.1, XP_052622520.1, XP_052622735.1, XP_052623669.1, XP_052623677.1, XP_052623734.1, XP_052623876.1,…	XP_016456633.1, XP_016463136.1, XP_016465049.1, XP_016467791.1, XP_016472345.1, XP_016475264.1, XP_016475265.1, XP_016475266.1, XP_016478495.1, XP_016479199.1, XP_016481925.1, XP_016503039.1		GWHPBCHF002973, GWHPBCHF004940, GWHPBCHF013547, GWHPBCHF020009, GWHPBCHF020344, GWHPBCHF021654, GWHPBCHF026069, GWHPBCHF031503, GWHPBCHF034053, GWHPBCHF047078, GWHPBCHF050146, GWHPBCHF052296, GWHPBCHF053036, GWHPBCHF053517, GWHPBCHF055531	GWHPBCHG007511, GWHPBCHG066280, GWHPBCHG066281, GWHPBCHG066282
OG0000147		XP_021979968.1, XP_021986851.1, XP_021991635.1, XP_021992088.1, XP_022014016.1, XP_022017416.1, XP_022020300.1, XP_022024526.1, XP_022030483.1, XP_022030833.1, XP_022031465.1, XP_022033251.1, XP_022036772.1, XP_022041112.1, XP_035829956.1, XP_035830652.1, XP_035838302.1, XP_035841373.1, XP_035841462.1	GWHPBCHG020567, GWHPBCHG041254, GWHPBCHG055566, GWHPBCHG058331, GWHPBCHG065307	XP_023730231.1, XP_023730366.1, XP_023730874.1, XP_023732150.1, XP_023732371.1, XP_023740172.2, XP_023740173.2, XP_023740542.1, XP_023744035.1, XP_023745645.2, XP_023747713.2, XP_023748230.1, XP_023750336.2, XP_023751077.1, XP_023753437.1, XP_023756022.1, XP_023756437.1, XP_023759855.1, XP_023760831.1, XP_023764123.1, XP_023764128.1, XP_023765012.1, XP_023768999.1, XP_042751509.1, XP_042752608.1,…	XP_016433087.1, XP_016433975.1, XP_016440369.1, XP_016447035.1, XP_016451320.1, XP_016452259.1, XP_016452457.1, XP_016452627.1, XP_016455170.1, XP_016455408.1, XP_016456667.1, XP_016467567.1, XP_016468563.1, XP_016471782.1, XP_016472190.1, XP_016473998.1, XP_016475190.1, XP_016476600.1, XP_016479561.1, XP_016481722.1, XP_016485592.1, XP_016487408.1, XP_016490143.1, XP_016490371.1, XP_016492824.1,…		GWHPBCHF014009	GWHPBCHG020567, GWHPBCHG041254, GWHPBCHG055566, GWHPBCHG058331, GWHPBCHG065307
OG0000148			GWHPBCHG002019, GWHPBCHG002730, GWHPBCHG004465, GWHPBCHG005111, GWHPBCHG005437, GWHPBCHG011470, GWHPBCHG011676, GWHPBCHG014557, GWHPBCHG014906, GWHPBCHG022845, GWHPBCHG023526, GWHPBCHG024065, GWHPBCHG024707, GWHPBCHG025111, GWHPBCHG025556, GWHPBCHG025770, GWHPBCHG034826, GWHPBCHG035438, GWHPBCHG042659, GWHPBCHG043236, GWHPBCHG046057, GWHPBCHG050560, GWHPBCHG050899, GWHPBCHG050900, GWHPBCHG051827,…	XP_023735438.1, XP_052621484.1			GWHPBCHF005290, GWHPBCHF006778, GWHPBCHF012196, GWHPBCHF012455, GWHPBCHF012752, GWHPBCHF013457, GWHPBCHF019540, GWHPBCHF020324, GWHPBCHF028398, GWHPBCHF031572, GWHPBCHF031870, GWHPBCHF036182, GWHPBCHF036232, GWHPBCHF042237, GWHPBCHF042776, GWHPBCHF042865, GWHPBCHF044439, GWHPBCHF048489, GWHPBCHF048719, GWHPBCHF056322	GWHPBCHG002019, GWHPBCHG002730, GWHPBCHG004465, GWHPBCHG005111, GWHPBCHG005437, GWHPBCHG011470, GWHPBCHG011676, GWHPBCHG014557, GWHPBCHG014906, GWHPBCHG022845, GWHPBCHG023526, GWHPBCHG024065, GWHPBCHG024707, GWHPBCHG025111, GWHPBCHG025556, GWHPBCHG025770, GWHPBCHG034826, GWHPBCHG035438, GWHPBCHG042659, GWHPBCHG043236, GWHPBCHG046057, GWHPBCHG050560, GWHPBCHG050899, GWHPBCHG050900, GWHPBCHG051827,…
OG0000149					XP_016433217.1, XP_016434309.1, XP_016435531.1, XP_016435697.1, XP_016437374.1, XP_016438006.1, XP_016438597.1, XP_016439335.1, XP_016439558.1, XP_016440612.1, XP_016443183.1, XP_016443547.1, XP_016444207.1, XP_016444888.1, XP_016445274.1, XP_016445951.1, XP_016450728.1, XP_016451310.1, XP_016451960.1, XP_016452785.1, XP_016453182.1, XP_016454286.1, XP_016454905.1, XP_016455220.1, XP_016457865.1,…
OG0000150					XP_016434733.1, XP_016435696.1, XP_016438573.1, XP_016439273.1, XP_016439715.1, XP_016440273.1, XP_016440274.1, XP_016441988.1, XP_016442078.1, XP_016442394.1, XP_016444173.1, XP_016444438.1, XP_016445301.1, XP_016451830.1, XP_016453564.1, XP_016454058.1, XP_016454430.1, XP_016454468.1, XP_016455099.1, XP_016457122.1, XP_016457836.1, XP_016457837.1, XP_016457839.1, XP_016459765.1, XP_016460080.1,…
OG0000151			GWHPBCHG002076, GWHPBCHG002077, GWHPBCHG002078, GWHPBCHG002079, GWHPBCHG003078, GWHPBCHG011157, GWHPBCHG011165, GWHPBCHG011166, GWHPBCHG011167, GWHPBCHG011911, GWHPBCHG011912, GWHPBCHG011913, GWHPBCHG011914, GWHPBCHG025519, GWHPBCHG025520, GWHPBCHG025521, GWHPBCHG025525, GWHPBCHG027122, GWHPBCHG027123, GWHPBCHG027124, GWHPBCHG027128, GWHPBCHG030268, GWHPBCHG030269, GWHPBCHG030270, GWHPBCHG030274,…				GWHPBCHF003302, GWHPBCHF025905	GWHPBCHG002076, GWHPBCHG002077, GWHPBCHG002078, GWHPBCHG002079, GWHPBCHG003078, GWHPBCHG011157, GWHPBCHG011165, GWHPBCHG011166, GWHPBCHG011167, GWHPBCHG011911, GWHPBCHG011912, GWHPBCHG011913, GWHPBCHG011914, GWHPBCHG025519, GWHPBCHG025520, GWHPBCHG025521, GWHPBCHG025525, GWHPBCHG027122, GWHPBCHG027123, GWHPBCHG027124, GWHPBCHG027128, GWHPBCHG030268, GWHPBCHG030269, GWHPBCHG030270, GWHPBCHG030274,…
OG0000152					XP_016433442.1, XP_016435139.1, XP_016435819.1, XP_016436814.1, XP_016438056.1, XP_016439175.1, XP_016440488.1, XP_016441029.1, XP_016442633.1, XP_016442749.1, XP_016445085.1, XP_016445146.1, XP_016445245.1, XP_016447569.1, XP_016449673.1, XP_016450069.1, XP_016452676.1, XP_016454156.1, XP_016454825.1, XP_016454835.1, XP_016455067.1, XP_016455753.1, XP_016456269.1, XP_016456317.1, XP_016456925.1,…
OG0000153	NP_001321424.1, NP_173544.1, NP_173547.1, NP_173549.1, NP_189176.1, NP_564137.1, NP_683317.1	XP_021972759.1, XP_021972767.1, XP_021985041.1, XP_021987762.1, XP_021988430.1, XP_022003906.1, XP_022009116.2, XP_022017219.2, XP_022017589.1, XP_022017818.1, XP_022026130.1, XP_022029399.1, XP_022029400.2, XP_022029401.2, XP_022029403.1, XP_022029404.1, XP_022031450.1, XP_022032147.1, XP_022039385.2, XP_035834884.1, XP_035838194.1, XP_035841711.1, XP_035843567.1, XP_035843568.1	GWHPBCHG032901, GWHPBCHG032906, GWHPBCHG032907, GWHPBCHG032915, GWHPBCHG032918, GWHPBCHG032919, GWHPBCHG040800	XP_023734819.1, XP_023734843.2, XP_023742657.1, XP_023760203.1, XP_023760213.1, XP_023760214.1, XP_023760216.1, XP_042754320.1, XP_052620261.1, XP_052620262.1, XP_052620263.1	XP_016434415.1, XP_016434419.1, XP_016434423.1, XP_016437263.1, XP_016446238.1, XP_016446359.1, XP_016446992.1, XP_016446993.1, XP_016451321.1, XP_016451332.1, XP_016455653.1, XP_016455654.1, XP_016455655.1, XP_016476173.1, XP_016476174.1, XP_016476175.1, XP_016479623.1, XP_016479624.1, XP_016498782.1, XP_016500142.1	XP_015627146.1, XP_015634382.1, XP_015635765.1	GWHPBCHF002439, GWHPBCHF010454, GWHPBCHF028482, GWHPBCHF028491, GWHPBCHF028495, GWHPBCHF028496, GWHPBCHF028497, GWHPBCHF028498, GWHPBCHF028522, GWHPBCHF034116, GWHPBCHF034117, GWHPBCHF034119	GWHPBCHG032901, GWHPBCHG032906, GWHPBCHG032907, GWHPBCHG032915, GWHPBCHG032918, GWHPBCHG032919, GWHPBCHG040800
OG0000154		XP_021970452.1, XP_021975215.1, XP_021975216.1, XP_021979389.1, XP_021979390.1, XP_021981225.1, XP_021986490.1, XP_021989519.1, XP_021990730.1, XP_021991976.1, XP_021995717.2, XP_021997925.1, XP_022002342.1, XP_022002343.1, XP_022002346.1, XP_022004411.1, XP_022004415.1, XP_022004417.1, XP_022004442.1, XP_022004443.1, XP_022006874.1, XP_022013304.1, XP_022014637.1, XP_022015074.2, XP_022021936.1,…	GWHPBCHG001763, GWHPBCHG011554, GWHPBCHG011555, GWHPBCHG031976, GWHPBCHG031977, GWHPBCHG031978, GWHPBCHG048792, GWHPBCHG048794, GWHPBCHG048797, GWHPBCHG049267, GWHPBCHG052383, GWHPBCHG052385, GWHPBCHG066430, GWHPBCHG066434	XP_023729522.1, XP_023729537.1, XP_023729538.1, XP_023731324.1, XP_023731336.1, XP_023734635.1, XP_023737305.1, XP_023738352.1, XP_023738909.1, XP_023745995.2, XP_023747996.1, XP_023751830.2, XP_023754734.1, XP_023759496.1, XP_023760653.1, XP_023763160.1, XP_023763163.1, XP_042756527.1	XP_016432602.1		GWHPBCHF000980, GWHPBCHF011863, GWHPBCHF011864, GWHPBCHF027617, GWHPBCHF027652, GWHPBCHF036516, GWHPBCHF040593, GWHPBCHF040594, GWHPBCHF040596, GWHPBCHF040598, GWHPBCHF040989, GWHPBCHF043233, GWHPBCHF043288, GWHPBCHF055945	GWHPBCHG001763, GWHPBCHG011554, GWHPBCHG011555, GWHPBCHG031976, GWHPBCHG031977, GWHPBCHG031978, GWHPBCHG048792, GWHPBCHG048794, GWHPBCHG048797, GWHPBCHG049267, GWHPBCHG052383, GWHPBCHG052385, GWHPBCHG066430, GWHPBCHG066434
OG0000155		XP_021971476.1, XP_021971536.1, XP_021974998.1, XP_021975373.1, XP_021975538.1, XP_021979226.1, XP_021979839.1, XP_021984642.1, XP_021984682.1, XP_021984684.2, XP_021985568.1, XP_021985997.1, XP_021986035.1, XP_021986415.1, XP_021990860.1, XP_021990933.1, XP_021991197.1, XP_021991486.1, XP_021992136.1, XP_021993079.1, XP_021993336.1, XP_021995265.1, XP_021995389.1, XP_021995501.1, XP_021995730.1,…
OG0000156	NP_001185274.1, NP_001323226.1, NP_001323227.1, NP_001323339.1, NP_172551.1, NP_176267.3, NP_176268.1, NP_564761.1, NP_564762.2	XP_021993914.1, XP_021993915.1, XP_021993916.2, XP_021993921.1, XP_022009282.1, XP_022009283.1, XP_022012492.1, XP_022026596.1, XP_022041129.1, XP_035830422.1, XP_035838441.1, XP_035841831.1	GWHPBCHG004177, GWHPBCHG004199, GWHPBCHG004200, GWHPBCHG017197, GWHPBCHG017198, GWHPBCHG017199, GWHPBCHG017200, GWHPBCHG017203, GWHPBCHG017204, GWHPBCHG017205, GWHPBCHG017206, GWHPBCHG017217	XP_023737241.1, XP_023737362.1, XP_023737461.1, XP_023738026.1, XP_023738201.1, XP_023738281.1, XP_023739689.1, XP_023739691.2, XP_023739737.1, XP_023739768.1, XP_023739836.1, XP_042751742.1, XP_042755095.1, XP_052620632.1	XP_016439017.1, XP_016441424.1, XP_016446974.1, XP_016446975.1, XP_016450211.1, XP_016450212.1, XP_016450213.1, XP_016497988.1, XP_016505266.1	XP_015633856.1, XP_015633858.2, XP_015634128.1, XP_015635955.1	GWHPBCHF005093, GWHPBCHF005094, GWHPBCHF005105, GWHPBCHF005108, GWHPBCHF007983, GWHPBCHF015110, GWHPBCHF015111, GWHPBCHF015112, GWHPBCHF015114, GWHPBCHF015116, GWHPBCHF015117, GWHPBCHF015124, GWHPBCHF015125, GWHPBCHF043383, GWHPBCHF043385, GWHPBCHF043386, GWHPBCHF043387, GWHPBCHF043388	GWHPBCHG004177, GWHPBCHG004199, GWHPBCHG004200, GWHPBCHG017197, GWHPBCHG017198, GWHPBCHG017199, GWHPBCHG017200, GWHPBCHG017203, GWHPBCHG017204, GWHPBCHG017205, GWHPBCHG017206, GWHPBCHG017217
OG0000157	NP_181387.1, NP_181388.1, NP_190728.1, NP_200741.2, NP_568904.1, NP_568905.1	XP_021972810.1, XP_022002415.1, XP_022002416.1, XP_022002417.1, XP_022002418.1, XP_022002419.1, XP_022002420.1, XP_022002421.1, XP_022004455.1, XP_022010291.1, XP_022010292.1, XP_022010294.1, XP_022010295.2, XP_022010296.1, XP_022013558.1, XP_022029740.1, XP_022033162.1, XP_022039085.1, XP_035835830.1	GWHPBCHG011100, GWHPBCHG018001, GWHPBCHG033108, GWHPBCHG064789, GWHPBCHG064791, GWHPBCHG064793, GWHPBCHG064794, GWHPBCHG064795	XP_023731522.1, XP_023739848.1, XP_023749972.1, XP_023749973.1, XP_023749974.1, XP_023767265.2, XP_023767266.1, XP_023767267.1, XP_023767269.1, XP_023767270.1, XP_023767271.1, XP_023767292.1, XP_023767293.1, XP_023767294.1, XP_023767295.1, XP_023767296.1, XP_052627523.1, XP_052627528.1	XP_016433627.1, XP_016433631.1, XP_016433981.1, XP_016445749.1, XP_016445760.1, XP_016449760.1, XP_016454944.1, XP_016461142.1, XP_016467671.1, XP_016487444.1, XP_016492874.1, XP_016495743.1, XP_016502250.1	XP_015615102.1, XP_015615205.1, XP_015615471.1, XP_015617341.1, XP_015617472.1, XP_015618578.1, XP_015618724.1, XP_015620383.1, XP_015620385.1	GWHPBCHF000102, GWHPBCHF010379, GWHPBCHF054956, GWHPBCHF054960, GWHPBCHF054962, GWHPBCHF054965, GWHPBCHF054972, GWHPBCHF055101, GWHPBCHF055102	GWHPBCHG011100, GWHPBCHG018001, GWHPBCHG033108, GWHPBCHG064789, GWHPBCHG064791, GWHPBCHG064793, GWHPBCHG064794, GWHPBCHG064795
OG0000158	NP_190443.1, NP_197755.1	XP_021978524.1, XP_021984190.1, XP_021984207.1, XP_021984208.1, XP_021989802.1, XP_022011269.1, XP_022016805.1, XP_022016806.1, XP_022016911.1, XP_022017275.1, XP_022017277.1, XP_022017278.1, XP_022039126.1, XP_035833844.1, XP_035842011.1	GWHPBCHG025561, GWHPBCHG027307, GWHPBCHG027308, GWHPBCHG027309, GWHPBCHG027310, GWHPBCHG027311, GWHPBCHG027317, GWHPBCHG027322, GWHPBCHG027323, GWHPBCHG027324, GWHPBCHG027326, GWHPBCHG027327, GWHPBCHG060574, GWHPBCHG062495, GWHPBCHG062496	XP_023745802.1, XP_023747186.1, XP_023747197.1, XP_023771547.1, XP_052627347.1	XP_016433509.1, XP_016433510.1, XP_016433511.1, XP_016433513.1, XP_016447196.1, XP_016447732.1, XP_016452672.1, XP_016465377.1, XP_016465378.1, XP_016465379.1, XP_016467186.1, XP_016468000.1, XP_016468362.1, XP_016468928.1, XP_016469457.1, XP_016471304.1, XP_016471305.1, XP_016480101.1, XP_016483869.1, XP_016486199.1, XP_016489851.1, XP_016492872.1, XP_016508760.1, XP_016513818.1, XP_016513819.1,…	XP_015615538.1, XP_015618459.1	GWHPBCHF023409, GWHPBCHF023418, GWHPBCHF023424, GWHPBCHF023426, GWHPBCHF023429, GWHPBCHF023435, GWHPBCHF023436, GWHPBCHF023440, GWHPBCHF023441, GWHPBCHF049534	GWHPBCHG025561, GWHPBCHG027307, GWHPBCHG027308, GWHPBCHG027309, GWHPBCHG027310, GWHPBCHG027311, GWHPBCHG027317, GWHPBCHG027322, GWHPBCHG027323, GWHPBCHG027324, GWHPBCHG027326, GWHPBCHG027327, GWHPBCHG060574, GWHPBCHG062495, GWHPBCHG062496
OG0000159		XP_021971776.2, XP_021975283.2, XP_021979013.2, XP_021980117.2, XP_021982843.1, XP_021984899.1, XP_021992243.1, XP_021993626.1, XP_021994985.2, XP_021995699.2, XP_021996961.2, XP_022002732.1, XP_022003951.1, XP_022004672.2, XP_022004768.2, XP_022004872.1, XP_022005381.1, XP_022006930.1, XP_022006947.1, XP_022006949.2, XP_022007637.2, XP_022008305.2, XP_022014173.1, XP_022014259.2, XP_022021482.1,…
OG0000160		XP_021994131.1, XP_022005045.1, XP_022039415.1	GWHPBCHG005223, GWHPBCHG005224, GWHPBCHG005225, GWHPBCHG005226, GWHPBCHG005227, GWHPBCHG005228, GWHPBCHG005229, GWHPBCHG005230, GWHPBCHG005231, GWHPBCHG013167, GWHPBCHG013303, GWHPBCHG013968, GWHPBCHG025956, GWHPBCHG025957, GWHPBCHG025958, GWHPBCHG025959, GWHPBCHG042172, GWHPBCHG042173, GWHPBCHG042719, GWHPBCHG055413, GWHPBCHG066370, GWHPBCHG066950	XP_023728335.1, XP_023733476.2, XP_023734277.1, XP_023735721.1, XP_023736525.3, XP_023747545.1, XP_023752480.1, XP_023770031.1, XP_023770039.1, XP_042751533.1, XP_052621309.1, XP_052622455.1, XP_052622610.1, XP_052624786.1, XP_052625633.1, XP_052626938.1, XP_052627067.1, XP_052627246.1			GWHPBCHF005249, GWHPBCHF007256, GWHPBCHF011247, GWHPBCHF011343, GWHPBCHF019311, GWHPBCHF020396, GWHPBCHF029788, GWHPBCHF031132, GWHPBCHF033022, GWHPBCHF035530, GWHPBCHF035531, GWHPBCHF035736, GWHPBCHF037076, GWHPBCHF038453, GWHPBCHF040183, GWHPBCHF042844, GWHPBCHF042847, GWHPBCHF043330, GWHPBCHF046671, GWHPBCHF047545, GWHPBCHF047546, GWHPBCHF048653, GWHPBCHF048894, GWHPBCHF055654, GWHPBCHF055867	GWHPBCHG005223, GWHPBCHG005224, GWHPBCHG005225, GWHPBCHG005226, GWHPBCHG005227, GWHPBCHG005228, GWHPBCHG005229, GWHPBCHG005230, GWHPBCHG005231, GWHPBCHG013167, GWHPBCHG013303, GWHPBCHG013968, GWHPBCHG025956, GWHPBCHG025957, GWHPBCHG025958, GWHPBCHG025959, GWHPBCHG042172, GWHPBCHG042173, GWHPBCHG042719, GWHPBCHG055413, GWHPBCHG066370, GWHPBCHG066950
OG0000161		XP_022007178.2, XP_022007184.2, XP_022022471.2, XP_035838740.1, XP_035839370.1, XP_035839371.1, XP_035839372.1, XP_035839373.1, XP_035839374.1, XP_035839375.1, XP_035839376.1	GWHPBCHG015666, GWHPBCHG015713, GWHPBCHG015714, GWHPBCHG015715, GWHPBCHG015716, GWHPBCHG015717, GWHPBCHG015718, GWHPBCHG029683, GWHPBCHG029684, GWHPBCHG029685, GWHPBCHG029686, GWHPBCHG029687, GWHPBCHG029691, GWHPBCHG029692, GWHPBCHG029693, GWHPBCHG029694	XP_023742242.1, XP_023742243.1, XP_023758718.1, XP_023766273.2, XP_023766275.3, XP_042754871.2, XP_042754878.1, XP_042754891.2, XP_042754957.1, XP_052624185.1, XP_052624186.1, XP_052624187.1, XP_052624188.1, XP_052624189.1, XP_052624190.1, XP_052624191.1, XP_052624210.1, XP_052624211.1, XP_052624213.1, XP_052624214.1, XP_052624215.1, XP_052624216.1, XP_052624217.1, XP_052624218.1, XP_052624219.1,…			GWHPBCHF013988, GWHPBCHF013989, GWHPBCHF014033, GWHPBCHF014034, GWHPBCHF014035, GWHPBCHF025569, GWHPBCHF025570, GWHPBCHF025571, GWHPBCHF025572, GWHPBCHF025573, GWHPBCHF025584, GWHPBCHF025585, GWHPBCHF025586, GWHPBCHF025587, GWHPBCHF025588, GWHPBCHF025589, GWHPBCHF025590, GWHPBCHF025595, GWHPBCHF025596, GWHPBCHF025597, GWHPBCHF025598	GWHPBCHG015666, GWHPBCHG015713, GWHPBCHG015714, GWHPBCHG015715, GWHPBCHG015716, GWHPBCHG015717, GWHPBCHG015718, GWHPBCHG029683, GWHPBCHG029684, GWHPBCHG029685, GWHPBCHG029686, GWHPBCHG029687, GWHPBCHG029691, GWHPBCHG029692, GWHPBCHG029693, GWHPBCHG029694
OG0000162					XP_016432934.1, XP_016433386.1, XP_016433455.1, XP_016433664.1, XP_016433873.1, XP_016433973.1, XP_016434128.1, XP_016434174.1, XP_016434175.1, XP_016434176.1, XP_016434178.1, XP_016434826.1, XP_016436420.1, XP_016436761.1, XP_016437484.1, XP_016439545.1, XP_016440264.1, XP_016440372.1, XP_016440658.1, XP_016442799.1, XP_016442932.1, XP_016443548.1, XP_016444072.1, XP_016445372.1, XP_016445421.1,…
OG0000163	NP_001032000.1, NP_001032103.1, NP_001326469.1, NP_001330890.1, NP_001330891.1, NP_176587.1, NP_180501.1, NP_181514.1, NP_187209.1, NP_190266.1, NP_200724.1, NP_567375.1, NP_568501.3, NP_568625.1, NP_851085.1, NP_851123.1, NP_851218.1	XP_021970472.1, XP_021970473.1, XP_021973139.1, XP_021977555.1, XP_021977556.1, XP_021981592.1, XP_021988863.1, XP_021992449.1, XP_021993794.1, XP_022006318.1, XP_022006319.1, XP_022013520.1, XP_022029438.1, XP_022037320.1, XP_022038149.1, XP_022040408.1, XP_022040415.1, XP_022040421.1	GWHPBCHG009218, GWHPBCHG009219, GWHPBCHG010354, GWHPBCHG020130, GWHPBCHG020131, GWHPBCHG032459, GWHPBCHG044730	XP_023742574.1, XP_023752742.1, XP_023755429.1, XP_023758809.1, XP_023758810.1, XP_023759057.1, XP_023762523.1, XP_023762524.1, XP_023763936.1, XP_023767749.1, XP_042755485.1, XP_052624633.1	XP_016432361.1, XP_016432446.1, XP_016432670.1, XP_016436393.1, XP_016445126.1, XP_016480799.1, XP_016493910.1, XP_016503085.1, XP_016503087.1, XP_016503088.1, XP_016504668.1, XP_016507534.1, XP_016511635.1, XP_016512675.1, XP_016516142.1, XP_016516143.1, XP_016516145.1	XP_015622219.1, XP_015625386.1, XP_015630205.1, XP_015643309.1, XP_015649122.1, XP_025878783.1	GWHPBCHF008782, GWHPBCHF028050, GWHPBCHF030072, GWHPBCHF037276, GWHPBCHF047888	GWHPBCHG009218, GWHPBCHG009219, GWHPBCHG010354, GWHPBCHG020130, GWHPBCHG020131, GWHPBCHG032459, GWHPBCHG044730
OG0000164		XP_021968821.1, XP_021968879.1, XP_021971271.1, XP_021971835.2, XP_021972021.2, XP_021972108.1, XP_021972578.2, XP_021974517.1, XP_021974744.2, XP_021974775.2, XP_021974976.1, XP_021975531.1, XP_021978626.1, XP_021978969.1, XP_021979655.2, XP_021980254.1, XP_021980255.1, XP_021980498.1, XP_021980770.1, XP_021980907.1, XP_021983945.2, XP_021985316.1, XP_021985899.1, XP_021986300.1, XP_021989591.1,…
OG0000165		XP_021971076.1, XP_021971099.1, XP_021971406.1, XP_021971422.1, XP_021971981.1, XP_021975130.1, XP_021975173.1, XP_021975320.1, XP_021975449.1, XP_021979164.1, XP_021979351.1, XP_021979962.1, XP_021980356.2, XP_021980594.2, XP_021980661.1, XP_021986240.1, XP_021986295.1, XP_021986536.1, XP_021986661.1, XP_021989863.1, XP_021991090.1, XP_021991211.1, XP_021992073.1, XP_021992100.1, XP_021992263.1,…
OG0000166		XP_022010624.1, XP_022010716.1, XP_022010720.1, XP_022010721.1, XP_022010722.1, XP_022010723.1, XP_022010727.1, XP_022010738.1, XP_022013715.1, XP_022013716.1, XP_022013717.1, XP_022013744.1, XP_022013745.1, XP_022013746.1, XP_022015166.1, XP_022015167.1, XP_022015169.1, XP_022015170.1, XP_022015171.1, XP_022036518.1	GWHPBCHG022904, GWHPBCHG022905, GWHPBCHG035986, GWHPBCHG035991, GWHPBCHG036004, GWHPBCHG036259, GWHPBCHG044347, GWHPBCHG047605, GWHPBCHG048529, GWHPBCHG048530	XP_023740351.1, XP_023742669.2, XP_023750109.1, XP_023750110.2, XP_023750112.2, XP_023750115.1, XP_023758309.2, XP_023758332.2, XP_023758334.2, XP_023772125.3, XP_023772202.1, XP_023772206.1, XP_023772235.1, XP_023772243.2, XP_023772893.2, XP_052621128.1, XP_052621129.1, XP_052621130.1, XP_052621131.1, XP_052621132.1, XP_052621133.1, XP_052621828.1, XP_052621831.1, XP_052621832.1, XP_052621833.1,…			GWHPBCHF000792, GWHPBCHF000793, GWHPBCHF008044, GWHPBCHF019541, GWHPBCHF020056, GWHPBCHF020059, GWHPBCHF020060, GWHPBCHF020066, GWHPBCHF022164, GWHPBCHF022165, GWHPBCHF031340, GWHPBCHF031387, GWHPBCHF031401, GWHPBCHF031435, GWHPBCHF031436, GWHPBCHF039708, GWHPBCHF040398, GWHPBCHF040400, GWHPBCHF040401, GWHPBCHF042469, GWHPBCHF050941	GWHPBCHG022904, GWHPBCHG022905, GWHPBCHG035986, GWHPBCHG035991, GWHPBCHG036004, GWHPBCHG036259, GWHPBCHG044347, GWHPBCHG047605, GWHPBCHG048529, GWHPBCHG048530
OG0000167					XP_016434519.1, XP_016437786.1, XP_016438725.1, XP_016438794.1, XP_016438895.1, XP_016439411.1, XP_016441454.1, XP_016442416.1, XP_016442432.1, XP_016443042.1, XP_016443810.1, XP_016444289.1, XP_016444749.1, XP_016445006.1, XP_016445347.1, XP_016445656.1, XP_016446069.1, XP_016446813.1, XP_016446920.1, XP_016448258.1, XP_016450589.1, XP_016450604.1, XP_016450605.1, XP_016450669.1, XP_016450970.1,…
OG0000168	NP_001190373.1, NP_177706.1, NP_180515.1, NP_193821.1, NP_196786.1, NP_199247.1, NP_564101.1, NP_568437.1, NP_568959.1, NP_568960.1	XP_021970457.1, XP_021972377.1, XP_021972389.1, XP_021972636.1, XP_021978570.1, XP_021982178.1, XP_021988015.1, XP_021988908.1, XP_021992428.1, XP_021993637.1, XP_021997640.1, XP_021999736.1, XP_022000203.1, XP_022001497.1, XP_022020940.1, XP_022037347.1, XP_022038161.1	GWHPBCHG000881, GWHPBCHG000908, GWHPBCHG010302, GWHPBCHG010303, GWHPBCHG032475, GWHPBCHG033517, GWHPBCHG039173, GWHPBCHG046129, GWHPBCHG046713	XP_023732525.1, XP_023734825.1, XP_023740636.1, XP_023752036.1, XP_023752046.1, XP_023759070.1, XP_023765816.1, XP_023767943.1, XP_023772179.1, XP_023772525.1	XP_016437408.1, XP_016450330.1, XP_016456097.1, XP_016457334.1, XP_016459767.1, XP_016461177.1, XP_016463870.1, XP_016468567.1, XP_016481154.1, XP_016481595.1, XP_016494592.1, XP_016495832.1, XP_016496875.1, XP_016497323.1, XP_016499740.1, XP_016509405.1, XP_016511839.1, XP_016516217.1	XP_015620877.1, XP_015625553.1, XP_015631085.1, XP_015631732.1, XP_015632680.1, XP_015640177.1, XP_015643315.1, XP_015649724.2	GWHPBCHF002698, GWHPBCHF002718, GWHPBCHF029070, GWHPBCHF038411, GWHPBCHF038895, GWHPBCHF050589, GWHPBCHF050590	GWHPBCHG000881, GWHPBCHG000908, GWHPBCHG010302, GWHPBCHG010303, GWHPBCHG032475, GWHPBCHG033517, GWHPBCHG039173, GWHPBCHG046129, GWHPBCHG046713
OG0000169	NP_001323984.1, NP_001331406.1				XP_016434445.1, XP_016438689.1, XP_016440054.1, XP_016440063.1, XP_016440329.1, XP_016441126.1, XP_016441696.1, XP_016443141.1, XP_016444716.1, XP_016444968.1, XP_016444997.1, XP_016445207.1, XP_016446059.1, XP_016446394.1, XP_016446549.1, XP_016446643.1, XP_016448778.1, XP_016449922.1, XP_016449984.1, XP_016450118.1, XP_016451445.1, XP_016451851.1, XP_016453089.1, XP_016455708.1, XP_016456151.1,…
OG0000170	NP_001326573.1	XP_021970870.2, XP_021973614.1, XP_021978467.1, XP_021978756.1, XP_021990077.1, XP_021990079.1, XP_021995611.1, XP_021995612.2, XP_021995811.1, XP_022005178.1, XP_022006279.1, XP_022017327.1, XP_022020340.1, XP_022027062.2, XP_022027780.1, XP_022031496.1, XP_022035988.1, XP_022040745.2, XP_035831670.1, XP_035831671.1, XP_035831672.1, XP_035831673.1, XP_035831675.1, XP_035831676.1, XP_035831677.1,…	GWHPBCHG003022, GWHPBCHG025079	XP_023735720.1, XP_023741115.1, XP_023743161.2, XP_023743163.1, XP_023746291.1, XP_023761111.2, XP_042753118.1, XP_052619852.1, XP_052620766.1, XP_052620836.1, XP_052621018.1, XP_052621082.1, XP_052622305.1, XP_052623776.1, XP_052625837.1, XP_052626908.1, XP_052627550.1	XP_016435066.1, XP_016440331.1, XP_016441131.1, XP_016456643.1, XP_016458560.1, XP_016460387.1, XP_016462632.1, XP_016465789.1, XP_016473467.1, XP_016473468.1, XP_016483670.1, XP_016483671.1, XP_016489792.1, XP_016494044.1, XP_016494045.1, XP_016494047.1, XP_016497785.1, XP_016499001.1, XP_016499002.1, XP_016507895.1, XP_016511040.1		GWHPBCHF005219, GWHPBCHF006102, GWHPBCHF019783, GWHPBCHF044873, GWHPBCHF053098, GWHPBCHF056450	GWHPBCHG003022, GWHPBCHG025079
OG0000171		XP_021969340.2, XP_021969341.2, XP_021969342.2, XP_021969343.2, XP_021969344.2, XP_021972118.1, XP_021977991.2, XP_021977992.2, XP_021977993.2, XP_021977994.2, XP_021978829.2, XP_021978857.1, XP_021982571.2, XP_021982572.2, XP_021982573.2, XP_021995617.2, XP_022001786.1, XP_022017626.2, XP_022017627.2, XP_022017628.2, XP_022017684.1, XP_022036712.1, XP_035840771.1, XP_035840772.1, XP_035841098.1,…	GWHPBCHG002016, GWHPBCHG002017, GWHPBCHG002018, GWHPBCHG004000, GWHPBCHG033361, GWHPBCHG033362, GWHPBCHG033363, GWHPBCHG034116, GWHPBCHG034117, GWHPBCHG034118, GWHPBCHG034119, GWHPBCHG034120, GWHPBCHG049637, GWHPBCHG049638, GWHPBCHG049639, GWHPBCHG057624	XP_023741116.1			GWHPBCHF000486, GWHPBCHF002745, GWHPBCHF006056, GWHPBCHF007385, GWHPBCHF016516, GWHPBCHF017368, GWHPBCHF021346, GWHPBCHF033023, GWHPBCHF040931, GWHPBCHF040932, GWHPBCHF040933, GWHPBCHF040934, GWHPBCHF040935, GWHPBCHF040936, GWHPBCHF040937, GWHPBCHF043552, GWHPBCHF044270, GWHPBCHF046613	GWHPBCHG002016, GWHPBCHG002017, GWHPBCHG002018, GWHPBCHG004000, GWHPBCHG033361, GWHPBCHG033362, GWHPBCHG033363, GWHPBCHG034116, GWHPBCHG034117, GWHPBCHG034118, GWHPBCHG034119, GWHPBCHG034120, GWHPBCHG049637, GWHPBCHG049638, GWHPBCHG049639, GWHPBCHG057624
OG0000172		XP_021970447.1, XP_021973366.2, XP_021973911.1, XP_021973912.1, XP_021975343.1, XP_021975529.1, XP_021975720.1, XP_021978444.1, XP_021978445.1, XP_021978937.2, XP_021979520.1, XP_021981038.1, XP_021981039.1, XP_021983070.1, XP_021983071.1, XP_021984759.1, XP_021985556.1, XP_021985586.1, XP_021985857.1, XP_021988677.1, XP_021990067.1, XP_021990068.1, XP_021997430.1, XP_021997431.1, XP_022000142.1,…
OG0000173			GWHPBCHG002958, GWHPBCHG021829, GWHPBCHG022939, GWHPBCHG022940, GWHPBCHG022941, GWHPBCHG023183, GWHPBCHG028866, GWHPBCHG029849, GWHPBCHG029850, GWHPBCHG029851, GWHPBCHG029852, GWHPBCHG029853, GWHPBCHG029854, GWHPBCHG029855, GWHPBCHG030885, GWHPBCHG034603, GWHPBCHG035587, GWHPBCHG035916, GWHPBCHG035917, GWHPBCHG035918, GWHPBCHG036079, GWHPBCHG045833, GWHPBCHG045834, GWHPBCHG049915, GWHPBCHG055681,…	XP_042753684.1			GWHPBCHF001197, GWHPBCHF002249, GWHPBCHF004850, GWHPBCHF007994, GWHPBCHF009904, GWHPBCHF011926, GWHPBCHF011969, GWHPBCHF011970, GWHPBCHF012038, GWHPBCHF012494, GWHPBCHF013320, GWHPBCHF017253, GWHPBCHF019436, GWHPBCHF019439, GWHPBCHF019536, GWHPBCHF021629, GWHPBCHF021848, GWHPBCHF023416, GWHPBCHF025681, GWHPBCHF026413, GWHPBCHF029625, GWHPBCHF031979, GWHPBCHF033075, GWHPBCHF042368, GWHPBCHF043560,…	GWHPBCHG002958, GWHPBCHG021829, GWHPBCHG022939, GWHPBCHG022940, GWHPBCHG022941, GWHPBCHG023183, GWHPBCHG028866, GWHPBCHG029849, GWHPBCHG029850, GWHPBCHG029851, GWHPBCHG029852, GWHPBCHG029853, GWHPBCHG029854, GWHPBCHG029855, GWHPBCHG030885, GWHPBCHG034603, GWHPBCHG035587, GWHPBCHG035916, GWHPBCHG035917, GWHPBCHG035918, GWHPBCHG036079, GWHPBCHG045833, GWHPBCHG045834, GWHPBCHG049915, GWHPBCHG055681,…
OG0000174					XP_016432876.1, XP_016433933.1, XP_016434679.1, XP_016437302.1, XP_016439228.1, XP_016439352.1, XP_016441035.1, XP_016442100.1, XP_016442101.1, XP_016442401.1, XP_016443511.1, XP_016444213.1, XP_016446153.1, XP_016446708.1, XP_016447210.1, XP_016450315.1, XP_016450374.1, XP_016450910.1, XP_016452399.1, XP_016454277.1, XP_016455900.1, XP_016457950.1, XP_016458332.1, XP_016458529.1, XP_016459732.1,…
OG0000175					XP_016433597.1, XP_016433748.1, XP_016434676.1, XP_016435337.1, XP_016436845.1, XP_016438572.1, XP_016439258.1, XP_016440620.1, XP_016443224.1, XP_016444298.1, XP_016444834.1, XP_016446110.1, XP_016447105.1, XP_016451166.1, XP_016451452.1, XP_016451934.1, XP_016452459.1, XP_016454558.1, XP_016455320.1, XP_016455816.1, XP_016457655.1, XP_016460346.1, XP_016460663.1, XP_016461243.1, XP_016462776.1,…
OG0000176	NP_001154388.1, NP_001320330.1, NP_001320331.1, NP_001320332.1, NP_001323747.1, NP_001323748.1, NP_564391.1, NP_565806.1, NP_849739.1	XP_021969868.1, XP_021969869.1, XP_021969870.1, XP_022000389.1, XP_022000391.1, XP_022025442.1, XP_022025443.1, XP_022025444.1, XP_022033840.1, XP_022033841.1, XP_035830340.1, XP_035842576.1, XP_035842577.1, XP_035842578.1, XP_035842579.1, XP_035844634.1	GWHPBCHG001787, GWHPBCHG001788, GWHPBCHG001789, GWHPBCHG001790, GWHPBCHG039265, GWHPBCHG039266, GWHPBCHG039267, GWHPBCHG047123, GWHPBCHG047124, GWHPBCHG047125, GWHPBCHG047126	XP_023736211.1, XP_023736212.1, XP_042755951.1, XP_052620488.1, XP_052620489.1, XP_052620490.1, XP_052620491.1, XP_052620492.1, XP_052620493.1, XP_052620494.1, XP_052620495.1	XP_016459619.1, XP_016459620.1, XP_016459621.1, XP_016461693.1, XP_016461694.1, XP_016461695.1, XP_016501357.1, XP_016501364.1, XP_016501374.1, XP_016505313.1, XP_016505314.1, XP_016505408.1, XP_016511418.1, XP_016511419.1	XP_015614253.1, XP_015630932.1, XP_015630933.1, XP_015630934.1, XP_015630935.1, XP_025879885.1	GWHPBCHF000657, GWHPBCHF000658, GWHPBCHF000659, GWHPBCHF000660, GWHPBCHF000661, GWHPBCHF003349, GWHPBCHF003350, GWHPBCHF050672, GWHPBCHF050673	GWHPBCHG001787, GWHPBCHG001788, GWHPBCHG001789, GWHPBCHG001790, GWHPBCHG039265, GWHPBCHG039266, GWHPBCHG039267, GWHPBCHG047123, GWHPBCHG047124, GWHPBCHG047125, GWHPBCHG047126
OG0000177	NP_174994.1, NP_189591.1, NP_189620.1	XP_021975107.1, XP_021985687.2, XP_022028337.1, XP_022033295.1, XP_022040245.1, XP_022040668.1, XP_035836910.1	GWHPBCHG005665, GWHPBCHG067021, GWHPBCHG067167	XP_023728379.1, XP_023730415.1, XP_023730429.2, XP_023732944.1, XP_023735011.1, XP_023735877.1, XP_023737433.1, XP_023737569.1, XP_023737695.2, XP_023741405.2, XP_023746575.1, XP_023749658.1, XP_023750038.2, XP_023751075.1, XP_023751773.2, XP_023752421.2, XP_023754206.2, XP_023754623.1, XP_023755163.2, XP_023756023.1, XP_023757686.2, XP_023758374.2, XP_023760966.1, XP_023761703.1, XP_023762717.2,…	XP_016463239.1, XP_016482013.1		GWHPBCHF005964, GWHPBCHF006619, GWHPBCHF038640, GWHPBCHF045608, GWHPBCHF052963	GWHPBCHG005665, GWHPBCHG067021, GWHPBCHG067167
OG0000178		XP_021971849.1, XP_021974538.1, XP_021974607.1, XP_021974636.1, XP_021974960.1, XP_021974962.1, XP_021979190.1, XP_021979662.1, XP_021980197.1, XP_021980393.1, XP_021984802.1, XP_021984907.1, XP_021985343.1, XP_021985506.1, XP_021985557.1, XP_021986063.1, XP_021986498.1, XP_021991125.1, XP_021991353.1, XP_021991684.1, XP_021991871.1, XP_021992198.1, XP_021995546.1, XP_021995838.1, XP_021998381.1,…			XP_016432812.1
OG0000179			GWHPBCHG012450, GWHPBCHG012451, GWHPBCHG012452, GWHPBCHG031227, GWHPBCHG037677, GWHPBCHG037678, GWHPBCHG042692, GWHPBCHG048620, GWHPBCHG048622, GWHPBCHG048624, GWHPBCHG057749, GWHPBCHG057751, GWHPBCHG058543, GWHPBCHG058544, GWHPBCHG058545, GWHPBCHG058546	XP_023733936.2, XP_023743964.2, XP_023743965.2, XP_023749279.2, XP_023757279.1, XP_042752652.1, XP_042755309.1, XP_042755645.1, XP_042755984.2, XP_042755985.2, XP_042755986.2, XP_042756155.1, XP_042756209.1, XP_042758099.1, XP_052621244.1, XP_052621245.1, XP_052621246.1, XP_052621247.1, XP_052621248.1, XP_052621249.1, XP_052621250.1, XP_052621251.1, XP_052621487.1, XP_052624243.1, XP_052624244.1,…			GWHPBCHF018861, GWHPBCHF020776, GWHPBCHF024247, GWHPBCHF024248, GWHPBCHF024249, GWHPBCHF024250, GWHPBCHF032958, GWHPBCHF035205, GWHPBCHF035206, GWHPBCHF038732, GWHPBCHF041953, GWHPBCHF045520	GWHPBCHG012450, GWHPBCHG012451, GWHPBCHG012452, GWHPBCHG031227, GWHPBCHG037677, GWHPBCHG037678, GWHPBCHG042692, GWHPBCHG048620, GWHPBCHG048622, GWHPBCHG048624, GWHPBCHG057749, GWHPBCHG057751, GWHPBCHG058543, GWHPBCHG058544, GWHPBCHG058545, GWHPBCHG058546
OG0000180	NP_001077787.1, NP_001319339.1, NP_196946.1, NP_564907.1, NP_849857.1, NP_850818.1, NP_974100.1, NP_974779.1, NP_974780.1	XP_021982355.1, XP_021982356.1, XP_021982357.1, XP_022005638.1, XP_022005640.1, XP_022012260.1, XP_022012265.1, XP_022012273.1, XP_022021485.1, XP_022023904.1, XP_022023905.1, XP_022033977.1, XP_022033978.1, XP_035835493.1, XP_035842339.1, XP_035842340.1, XP_035845457.1	GWHPBCHG019296, GWHPBCHG021969, GWHPBCHG021970, GWHPBCHG021971, GWHPBCHG021972, GWHPBCHG031010, GWHPBCHG050710, GWHPBCHG050711, GWHPBCHG050714, GWHPBCHG050715, GWHPBCHG060461, GWHPBCHG060463	XP_023728679.1, XP_023728681.1, XP_023728682.1, XP_023733582.1, XP_023735164.2, XP_023745278.1, XP_023748004.1, XP_023770420.1, XP_042754719.1, XP_042754720.1, XP_042755264.1, XP_042755895.1, XP_052626696.1	XP_016433212.1, XP_016433215.1, XP_016461429.1, XP_016467884.1, XP_016470986.1, XP_016470987.1, XP_016510465.1, XP_016510476.1	XP_015616475.1, XP_015643161.1, XP_015643162.1, XP_015651091.1, XP_015651092.1, XP_015651093.1	GWHPBCHF016937, GWHPBCHF019310, GWHPBCHF026676, GWHPBCHF042074, GWHPBCHF042075, GWHPBCHF042076, GWHPBCHF042077, GWHPBCHF042078, GWHPBCHF042080	GWHPBCHG019296, GWHPBCHG021969, GWHPBCHG021970, GWHPBCHG021971, GWHPBCHG021972, GWHPBCHG031010, GWHPBCHG050710, GWHPBCHG050711, GWHPBCHG050714, GWHPBCHG050715, GWHPBCHG060461, GWHPBCHG060463
OG0000181	NP_001319549.1, NP_188065.1	XP_021991878.1, XP_021994516.1, XP_022003202.1, XP_022016614.1, XP_022029075.1, XP_035836040.1	GWHPBCHG001419, GWHPBCHG001425, GWHPBCHG001426, GWHPBCHG001432, GWHPBCHG001438, GWHPBCHG001450, GWHPBCHG001451, GWHPBCHG001452, GWHPBCHG001474, GWHPBCHG001505, GWHPBCHG001506, GWHPBCHG001507, GWHPBCHG001508, GWHPBCHG001509, GWHPBCHG010463, GWHPBCHG037205, GWHPBCHG037206, GWHPBCHG037207	XP_023730644.1, XP_023732311.1, XP_023732317.1, XP_023732331.1, XP_023745343.1, XP_023745344.1, XP_023745700.2, XP_023753175.1, XP_023762371.3, XP_023762373.1, XP_023762378.1, XP_023762380.1, XP_023762382.2, XP_023762383.1, XP_023762384.1, XP_023767087.2, XP_023767685.1, XP_023767770.2, XP_023769261.1, XP_023769269.1, XP_023772367.1, XP_042753238.1, XP_042758277.1, XP_052621236.1		XP_015640706.1, XP_015651137.1	GWHPBCHF001929, GWHPBCHF001930, GWHPBCHF001940, GWHPBCHF003154, GWHPBCHF003155, GWHPBCHF003165, GWHPBCHF003171, GWHPBCHF003173, GWHPBCHF003174, GWHPBCHF003175, GWHPBCHF003176, GWHPBCHF003243, GWHPBCHF053887, GWHPBCHF053888, GWHPBCHF055644, GWHPBCHF055667	GWHPBCHG001419, GWHPBCHG001425, GWHPBCHG001426, GWHPBCHG001432, GWHPBCHG001438, GWHPBCHG001450, GWHPBCHG001451, GWHPBCHG001452, GWHPBCHG001474, GWHPBCHG001505, GWHPBCHG001506, GWHPBCHG001507, GWHPBCHG001508, GWHPBCHG001509, GWHPBCHG010463, GWHPBCHG037205, GWHPBCHG037206, GWHPBCHG037207
OG0000182	NP_001322453.1, NP_174124.1, NP_175688.1, NP_175689.1, NP_175690.1, NP_175691.1, NP_178148.1, NP_192216.1	XP_021984341.1, XP_021984343.1, XP_021984344.1, XP_021984346.1, XP_021984349.1, XP_021986232.1, XP_021986254.1, XP_021986255.1, XP_021986280.1, XP_021989135.1, XP_021989136.1, XP_021989162.1, XP_022008191.1, XP_022016907.1, XP_022017403.1, XP_022017404.1, XP_022018874.1, XP_022035963.1, XP_022040517.1, XP_035841260.1	GWHPBCHG007945, GWHPBCHG007949, GWHPBCHG007951, GWHPBCHG007955, GWHPBCHG007956, GWHPBCHG026337, GWHPBCHG026338, GWHPBCHG028659, GWHPBCHG030078, GWHPBCHG053704	XP_023729455.1, XP_023729457.1, XP_023735194.1, XP_023752473.1, XP_023757556.1, XP_023761611.1, XP_023761612.1, XP_023761675.1, XP_023761676.1, XP_023761678.1, XP_023766037.1, XP_042757171.1	XP_016438935.1, XP_016438936.1, XP_016442343.1, XP_016455006.1, XP_016463016.1, XP_016463017.1, XP_016464236.1, XP_016464539.1, XP_016491948.1, XP_016503605.1, XP_016503606.1, XP_016507030.1, XP_016509119.1, XP_016512602.1	XP_015640821.1	GWHPBCHF002996, GWHPBCHF006442, GWHPBCHF007642, GWHPBCHF007644, GWHPBCHF007645, GWHPBCHF007646, GWHPBCHF007651, GWHPBCHF022484, GWHPBCHF022485, GWHPBCHF024834, GWHPBCHF025928	GWHPBCHG007945, GWHPBCHG007949, GWHPBCHG007951, GWHPBCHG007955, GWHPBCHG007956, GWHPBCHG026337, GWHPBCHG026338, GWHPBCHG028659, GWHPBCHG030078, GWHPBCHG053704
OG0000183	NP_188254.1, NP_194640.1, NP_564601.1	XP_021969463.1, XP_021979029.1, XP_021980812.1, XP_021984435.1, XP_021984436.1, XP_021984438.1, XP_021984439.1, XP_021990455.1, XP_021996577.1, XP_022016547.1, XP_022031725.1, XP_022031727.1, XP_022031729.1, XP_022041728.1, XP_035833914.1, XP_035845068.1, XP_035845069.1, XP_035845070.1	GWHPBCHG007148, GWHPBCHG026494, GWHPBCHG026504, GWHPBCHG026508, GWHPBCHG026516, GWHPBCHG026522, GWHPBCHG026523, GWHPBCHG026524, GWHPBCHG026528, GWHPBCHG062834, GWHPBCHG062835, GWHPBCHG062838	XP_023739936.1, XP_023751751.1, XP_023751752.1, XP_023751753.1, XP_023759470.1, XP_023759474.1, XP_023759485.1, XP_023759503.1, XP_023759504.1, XP_052627359.1, XP_052627360.1, XP_052627361.1	XP_016434651.1, XP_016435087.1, XP_016435088.1, XP_016448676.1, XP_016448685.1, XP_016456645.1, XP_016462132.1, XP_016468594.1, XP_016489382.1, XP_016489383.1, XP_016498612.1, XP_016498613.1, XP_016505410.1, XP_016512861.1, XP_016512957.1	XP_015624243.1, XP_015634650.1, XP_015638458.1, XP_015641682.1	GWHPBCHF007298, GWHPBCHF022590, GWHPBCHF022591, GWHPBCHF022593, GWHPBCHF022594, GWHPBCHF022598, GWHPBCHF022604, GWHPBCHF022607, GWHPBCHF022614, GWHPBCHF053274	GWHPBCHG007148, GWHPBCHG026494, GWHPBCHG026504, GWHPBCHG026508, GWHPBCHG026516, GWHPBCHG026522, GWHPBCHG026523, GWHPBCHG026524, GWHPBCHG026528, GWHPBCHG062834, GWHPBCHG062835, GWHPBCHG062838
OG0000184		XP_021971447.1, XP_021971448.1, XP_021974493.1, XP_021974494.1, XP_021974678.1, XP_021974876.1, XP_021974877.1, XP_021975279.1, XP_021975466.1, XP_021979125.1, XP_021979795.1, XP_021979926.1, XP_021980177.1, XP_021980465.1, XP_021980712.1, XP_021980743.1, XP_021984705.1, XP_021986236.1, XP_021986251.1, XP_021986445.1, XP_021986680.1, XP_021986794.1, XP_021986927.1, XP_021989952.1, XP_021990887.1,…
OG0000185		XP_021976167.1, XP_021976168.1, XP_022034253.1, XP_022034254.1, XP_022034255.1	GWHPBCHG000216, GWHPBCHG000400, GWHPBCHG000401, GWHPBCHG001104, GWHPBCHG006044, GWHPBCHG012179, GWHPBCHG013026, GWHPBCHG023342, GWHPBCHG023912, GWHPBCHG024534, GWHPBCHG033390, GWHPBCHG033391, GWHPBCHG035684, GWHPBCHG036002, GWHPBCHG037914, GWHPBCHG038998, GWHPBCHG042042, GWHPBCHG044339, GWHPBCHG050890, GWHPBCHG051687, GWHPBCHG051771, GWHPBCHG053737, GWHPBCHG055768	XP_023747267.1, XP_023764518.2, XP_042751660.1, XP_042751661.1, XP_042755614.2, XP_042756531.2, XP_052619956.1, XP_052622720.1, XP_052623595.1, XP_052624226.1, XP_052625086.1, XP_052625287.1, XP_052625702.1, XP_052626009.1, XP_052626024.1, XP_052626857.1			GWHPBCHF012402, GWHPBCHF013045, GWHPBCHF013046, GWHPBCHF013047, GWHPBCHF020844, GWHPBCHF026188, GWHPBCHF026189, GWHPBCHF026190, GWHPBCHF028492, GWHPBCHF028493, GWHPBCHF028494, GWHPBCHF028687, GWHPBCHF030066, GWHPBCHF033135, GWHPBCHF037282, GWHPBCHF040970, GWHPBCHF040971, GWHPBCHF045923, GWHPBCHF047504	GWHPBCHG000216, GWHPBCHG000400, GWHPBCHG000401, GWHPBCHG001104, GWHPBCHG006044, GWHPBCHG012179, GWHPBCHG013026, GWHPBCHG023342, GWHPBCHG023912, GWHPBCHG024534, GWHPBCHG033390, GWHPBCHG033391, GWHPBCHG035684, GWHPBCHG036002, GWHPBCHG037914, GWHPBCHG038998, GWHPBCHG042042, GWHPBCHG044339, GWHPBCHG050890, GWHPBCHG051687, GWHPBCHG051771, GWHPBCHG053737, GWHPBCHG055768
OG0000186	NP_001077632.1, NP_001319115.1, NP_001321844.1, NP_001321845.1, NP_001331408.1, NP_001331409.1, NP_001331410.1, NP_174350.2, NP_193779.2, NP_199261.1	XP_021968823.1, XP_021968830.1, XP_021968834.1, XP_022018471.1, XP_022020786.1, XP_022035574.1, XP_022035576.1, XP_022035577.1, XP_022035578.1, XP_035834264.1, XP_035834265.1, XP_035834267.1, XP_035834268.1, XP_035834271.1, XP_035844531.1, XP_035844532.1	GWHPBCHG029921, GWHPBCHG029922, GWHPBCHG029923, GWHPBCHG029924, GWHPBCHG029925, GWHPBCHG029926, GWHPBCHG055018, GWHPBCHG055019, GWHPBCHG055021, GWHPBCHG065700, GWHPBCHG065701	XP_023745345.1, XP_023745346.1, XP_023758137.1, XP_023758138.1, XP_023758139.1, XP_023758140.1, XP_023766181.1, XP_023766182.1, XP_023766183.1, XP_023766184.1, XP_042758342.1	XP_016440481.1, XP_016440483.1, XP_016440484.1, XP_016440485.1, XP_016440486.1, XP_016440487.1, XP_016447624.1, XP_016477495.1, XP_016477496.1, XP_016477497.1, XP_016477498.1, XP_016477499.1, XP_016477500.1, XP_016477501.1, XP_016483271.1, XP_016483272.1, XP_016483273.1	XP_015634966.1, XP_015647690.1, XP_015649744.1, XP_025880581.1	GWHPBCHF001587, GWHPBCHF045402, GWHPBCHF045403, GWHPBCHF045421, GWHPBCHF045422	GWHPBCHG029921, GWHPBCHG029922, GWHPBCHG029923, GWHPBCHG029924, GWHPBCHG029925, GWHPBCHG029926, GWHPBCHG055018, GWHPBCHG055019, GWHPBCHG055021, GWHPBCHG065700, GWHPBCHG065701
OG0000187	NP_001117217.1, NP_001318909.1, NP_563666.1, NP_849578.5, NP_973746.3	XP_022010514.1, XP_022010516.1, XP_022010517.1, XP_022010518.1, XP_022010519.1, XP_022010520.1, XP_022010521.1, XP_022010523.1, XP_035839978.1, XP_035839979.1	GWHPBCHG031281, GWHPBCHG031282, GWHPBCHG031284, GWHPBCHG031285, GWHPBCHG031286, GWHPBCHG031287, GWHPBCHG031288, GWHPBCHG031290, GWHPBCHG032398, GWHPBCHG032406, GWHPBCHG032407, GWHPBCHG032413, GWHPBCHG032414, GWHPBCHG032415	XP_023753846.1, XP_023753847.1, XP_023753848.1, XP_023753849.1, XP_023771869.1, XP_023771871.1, XP_023771873.1, XP_052623478.1, XP_052623479.1, XP_052623480.1, XP_052623481.1, XP_052623482.1, XP_052623500.1, XP_052623501.1, XP_052623502.1	XP_016454695.1, XP_016454696.1, XP_016454698.1, XP_016474355.1, XP_016491623.1, XP_016494100.1, XP_016494101.1, XP_016494102.1, XP_016494103.1, XP_016494104.1, XP_016494105.1, XP_016494106.1, XP_016514828.1	XP_015640028.1	GWHPBCHF027010, GWHPBCHF027011, GWHPBCHF027012, GWHPBCHF027013, GWHPBCHF027014, GWHPBCHF027015, GWHPBCHF027998, GWHPBCHF028000, GWHPBCHF028003, GWHPBCHF028004, GWHPBCHF028005, GWHPBCHF028006, GWHPBCHF028007	GWHPBCHG031281, GWHPBCHG031282, GWHPBCHG031284, GWHPBCHG031285, GWHPBCHG031286, GWHPBCHG031287, GWHPBCHG031288, GWHPBCHG031290, GWHPBCHG032398, GWHPBCHG032406, GWHPBCHG032407, GWHPBCHG032413, GWHPBCHG032414, GWHPBCHG032415
OG0000188	NP_001330122.1, NP_001330123.1, NP_001332146.1, NP_197594.2, NP_197595.2, NP_680141.2, NP_851048.1	XP_021972796.1, XP_021973355.1, XP_021984675.1, XP_021992776.1, XP_022005870.1, XP_022005872.1, XP_022024597.1, XP_035839271.1, XP_035839272.1	GWHPBCHG002654, GWHPBCHG002655, GWHPBCHG002656, GWHPBCHG024762, GWHPBCHG024763, GWHPBCHG024764, GWHPBCHG024765, GWHPBCHG024766, GWHPBCHG024767, GWHPBCHG024768, GWHPBCHG024769	XP_023739381.2, XP_023751410.1, XP_023759333.2, XP_023759334.2, XP_042751650.1	XP_016439679.1, XP_016439680.1, XP_016439681.1, XP_016439682.1, XP_016449639.1, XP_016456091.1, XP_016456092.1, XP_016459230.1, XP_016459406.1, XP_016459452.1, XP_016460785.1, XP_016462420.1, XP_016463350.1, XP_016472873.1, XP_016491165.1, XP_016501000.1, XP_016501001.1, XP_016501002.1, XP_016501003.1, XP_016503759.1, XP_016503760.1, XP_016503761.1, XP_016503762.1, XP_016504470.1	XP_015622462.1, XP_015622463.1, XP_015622464.1, XP_015623497.1, XP_015629954.1, XP_015631169.1, XP_015631170.1, XP_015632247.1, XP_015632248.1, XP_025879632.1, XP_025879905.1	GWHPBCHF004026, GWHPBCHF004027, GWHPBCHF004028, GWHPBCHF004029, GWHPBCHF004030, GWHPBCHF017416, GWHPBCHF017423	GWHPBCHG002654, GWHPBCHG002655, GWHPBCHG002656, GWHPBCHG024762, GWHPBCHG024763, GWHPBCHG024764, GWHPBCHG024765, GWHPBCHG024766, GWHPBCHG024767, GWHPBCHG024768, GWHPBCHG024769
OG0000189	NP_181155.1, NP_187847.1, NP_187848.2, NP_187849.1, NP_187850.1, NP_187852.1, NP_566424.1	XP_021978835.1, XP_021979075.1, XP_021982174.1, XP_022011120.1, XP_022011122.1, XP_022013464.1, XP_022013465.1, XP_022013466.2, XP_022015076.1, XP_022015279.1, XP_035839545.1	GWHPBCHG010615, GWHPBCHG010616, GWHPBCHG030230, GWHPBCHG030231, GWHPBCHG030234, GWHPBCHG030235, GWHPBCHG034298, GWHPBCHG034302, GWHPBCHG034304	XP_023739505.2, XP_023748254.1, XP_023753312.1, XP_023753314.1, XP_023753380.1, XP_023753381.1, XP_023753415.1, XP_023753416.1, XP_052620847.1	XP_016432407.1, XP_016432646.1, XP_016432815.1, XP_016432841.1, XP_016433360.1, XP_016439176.1, XP_016439259.1, XP_016439648.1, XP_016451045.1, XP_016456884.1, XP_016458229.1, XP_016461292.1, XP_016461443.1, XP_016475800.1, XP_016475801.1, XP_016475844.1, XP_016478436.1, XP_016482136.1, XP_016486905.1, XP_016497068.1, XP_016498335.1, XP_016498347.1, XP_016501335.1	XP_015616166.1, XP_015621302.2, XP_015622277.1, XP_015635093.1, XP_015637453.1, XP_015644590.1, XP_015645834.1, XP_015647540.1, XP_025880271.1, XP_025882646.1, XP_025882744.1	GWHPBCHF010001, GWHPBCHF010002, GWHPBCHF018631, GWHPBCHF022720, GWHPBCHF026048, GWHPBCHF029746	GWHPBCHG010615, GWHPBCHG010616, GWHPBCHG030230, GWHPBCHG030231, GWHPBCHG030234, GWHPBCHG030235, GWHPBCHG034298, GWHPBCHG034302, GWHPBCHG034304
OG0000190		XP_021969357.1, XP_021970068.2, XP_021970186.1, XP_021971497.1, XP_021971762.1, XP_021971801.1, XP_021971867.1, XP_021972827.1, XP_021974012.2, XP_021974516.1, XP_021974716.1, XP_021975094.1, XP_021975095.1, XP_021975200.1, XP_021979106.1, XP_021979253.1, XP_021979974.2, XP_021980134.1, XP_021980514.1, XP_021980746.1, XP_021981804.1, XP_021985259.1, XP_021985910.1, XP_021986994.2, XP_021990752.1,…
OG0000191		XP_021972416.1, XP_021975391.1, XP_021985025.1, XP_021985268.2, XP_021985438.2, XP_021988657.1, XP_021995566.1, XP_021999391.2, XP_022004045.2, XP_022007277.1, XP_022025629.2, XP_022040220.1, XP_022041450.2, XP_035829941.1, XP_035830951.1, XP_035835335.1, XP_035835336.1, XP_035835337.1, XP_035835338.1, XP_035835339.1, XP_035840405.1, XP_035841060.1, XP_035841063.1, XP_035841064.1, XP_035841068.1,…	GWHPBCHG000869, GWHPBCHG000870, GWHPBCHG000871, GWHPBCHG000872, GWHPBCHG000873, GWHPBCHG026683, GWHPBCHG045458, GWHPBCHG045459, GWHPBCHG045465, GWHPBCHG057136, GWHPBCHG057137, GWHPBCHG060911, GWHPBCHG066954	XP_023731704.1, XP_023734337.2, XP_023734499.3, XP_023736845.1, XP_023739227.1, XP_023739279.1, XP_023739280.1, XP_023739281.1, XP_023741690.1, XP_023741973.2, XP_023743056.1, XP_023746292.1, XP_023747382.1, XP_023748476.1, XP_023748478.2, XP_023753139.2, XP_023765320.1, XP_023770105.1, XP_023770634.2, XP_052619855.1, XP_052620434.1, XP_052620435.1, XP_052621867.1, XP_052622483.1, XP_052623691.1,…			GWHPBCHF007098, GWHPBCHF008994, GWHPBCHF017967, GWHPBCHF022902, GWHPBCHF033142	GWHPBCHG000869, GWHPBCHG000870, GWHPBCHG000871, GWHPBCHG000872, GWHPBCHG000873, GWHPBCHG026683, GWHPBCHG045458, GWHPBCHG045459, GWHPBCHG045465, GWHPBCHG057136, GWHPBCHG057137, GWHPBCHG060911, GWHPBCHG066954
OG0000192		XP_022032097.1	GWHPBCHG000308, GWHPBCHG000315, GWHPBCHG000316, GWHPBCHG000317, GWHPBCHG000318, GWHPBCHG000319, GWHPBCHG000321, GWHPBCHG000322, GWHPBCHG000477, GWHPBCHG000478, GWHPBCHG000479, GWHPBCHG005850, GWHPBCHG005851, GWHPBCHG005852, GWHPBCHG005853, GWHPBCHG005854, GWHPBCHG005859, GWHPBCHG005860, GWHPBCHG005861, GWHPBCHG005862, GWHPBCHG005872, GWHPBCHG005873, GWHPBCHG005874, GWHPBCHG005875, GWHPBCHG005899,…	XP_023735048.1, XP_023735054.1, XP_023735059.1, XP_023748967.1, XP_023748983.1, XP_023748985.1, XP_023748986.1, XP_023748992.3, XP_023757469.1, XP_042758193.1, XP_042758195.1, XP_042758607.1, XP_052620361.1			GWHPBCHF006167, GWHPBCHF006168, GWHPBCHF006170, GWHPBCHF006172, GWHPBCHF006173, GWHPBCHF006174, GWHPBCHF006175, GWHPBCHF006214, GWHPBCHF006215, GWHPBCHF006216, GWHPBCHF006241, GWHPBCHF006249, GWHPBCHF006252	GWHPBCHG000308, GWHPBCHG000315, GWHPBCHG000316, GWHPBCHG000317, GWHPBCHG000318, GWHPBCHG000319, GWHPBCHG000321, GWHPBCHG000322, GWHPBCHG000477, GWHPBCHG000478, GWHPBCHG000479, GWHPBCHG005850, GWHPBCHG005851, GWHPBCHG005852, GWHPBCHG005853, GWHPBCHG005854, GWHPBCHG005859, GWHPBCHG005860, GWHPBCHG005861, GWHPBCHG005862, GWHPBCHG005872, GWHPBCHG005873, GWHPBCHG005874, GWHPBCHG005875, GWHPBCHG005899,…
OG0000193			GWHPBCHG000875, GWHPBCHG000878, GWHPBCHG001453, GWHPBCHG006368, GWHPBCHG007152, GWHPBCHG007153, GWHPBCHG008358, GWHPBCHG015577, GWHPBCHG024793, GWHPBCHG030522, GWHPBCHG030857, GWHPBCHG035136, GWHPBCHG035312, GWHPBCHG039278, GWHPBCHG039279, GWHPBCHG040497, GWHPBCHG049517, GWHPBCHG050632, GWHPBCHG050633, GWHPBCHG060107, GWHPBCHG060599, GWHPBCHG060619, GWHPBCHG061314, GWHPBCHG064433	XP_023749041.1, XP_023762356.1, XP_023768259.1, XP_023772677.1, XP_042752055.1, XP_042753549.1, XP_042753727.1, XP_042757403.1, XP_052620452.1, XP_052623579.1, XP_052625947.1	XP_016515221.1	XP_015629998.1, XP_025881624.1	GWHPBCHF004804, GWHPBCHF006166, GWHPBCHF008880, GWHPBCHF008882, GWHPBCHF009489, GWHPBCHF011738, GWHPBCHF021631, GWHPBCHF021717, GWHPBCHF022226, GWHPBCHF026779, GWHPBCHF028094, GWHPBCHF028182, GWHPBCHF030690, GWHPBCHF032408, GWHPBCHF034951, GWHPBCHF035440, GWHPBCHF037157, GWHPBCHF040108, GWHPBCHF040756, GWHPBCHF044373, GWHPBCHF046309, GWHPBCHF048200, GWHPBCHF054703	GWHPBCHG000875, GWHPBCHG000878, GWHPBCHG001453, GWHPBCHG006368, GWHPBCHG007152, GWHPBCHG007153, GWHPBCHG008358, GWHPBCHG015577, GWHPBCHG024793, GWHPBCHG030522, GWHPBCHG030857, GWHPBCHG035136, GWHPBCHG035312, GWHPBCHG039278, GWHPBCHG039279, GWHPBCHG040497, GWHPBCHG049517, GWHPBCHG050632, GWHPBCHG050633, GWHPBCHG060107, GWHPBCHG060599, GWHPBCHG060619, GWHPBCHG061314, GWHPBCHG064433
OG0000194	NP_174669.1, NP_199616.1		GWHPBCHG007743, GWHPBCHG023325, GWHPBCHG030298, GWHPBCHG038054, GWHPBCHG054198, GWHPBCHG055505	XP_023729287.1, XP_023729662.1, XP_023730236.1, XP_023732555.1, XP_023732853.1, XP_023735032.1, XP_023736522.1, XP_023737572.1, XP_023737829.2, XP_023738295.1, XP_023739033.1, XP_023739327.1, XP_023739638.1, XP_023741086.1, XP_023742592.1, XP_023743008.1, XP_023743203.1, XP_023743325.1, XP_023746052.1, XP_023746401.1, XP_023747004.1, XP_023747450.2, XP_023748582.1, XP_023749957.1, XP_023750921.1,…	XP_016475485.1, XP_016514485.1	XP_015611142.1, XP_015613608.1, XP_015616292.1, XP_015619112.1, XP_015619225.1, XP_015627148.1, XP_015639869.1, XP_015642384.1, XP_025875797.1, XP_025883367.1	GWHPBCHF015597, GWHPBCHF016005, GWHPBCHF024721, GWHPBCHF037437, GWHPBCHF048067	GWHPBCHG007743, GWHPBCHG023325, GWHPBCHG030298, GWHPBCHG038054, GWHPBCHG054198, GWHPBCHG055505
OG0000195		XP_021971085.1, XP_021971086.1, XP_021971470.1, XP_021971930.1, XP_021974685.1, XP_021974910.1, XP_021975008.1, XP_021975380.1, XP_021975427.1, XP_021975477.1, XP_021979514.1, XP_021979797.1, XP_021979888.1, XP_021980118.1, XP_021980531.1, XP_021980734.1, XP_021984681.1, XP_021986265.1, XP_021986732.1, XP_021986769.1, XP_021991182.1, XP_021991592.1, XP_021994946.1, XP_021995206.1, XP_021996298.1,…
OG0000196		XP_021971706.1, XP_021971719.1, XP_021971808.1, XP_021971860.1, XP_021976930.1, XP_021987562.1, XP_021987563.1, XP_022000206.1, XP_022018604.1, XP_022018605.2, XP_035832556.1, XP_035838053.1, XP_035841579.1	GWHPBCHG010637, GWHPBCHG010639, GWHPBCHG010640, GWHPBCHG032677, GWHPBCHG032678, GWHPBCHG039546, GWHPBCHG045732	XP_023731580.1, XP_023739053.1, XP_023742226.1, XP_023742232.1, XP_023742662.1, XP_023764698.1, XP_023771934.1, XP_023771935.1, XP_023771936.1, XP_023771937.1	XP_016433449.1, XP_016436270.1, XP_016436530.1, XP_016436534.1, XP_016444515.1, XP_016450553.1, XP_016454304.1, XP_016454868.1, XP_016456659.1, XP_016460488.1, XP_016461467.1, XP_016465250.1, XP_016465251.1, XP_016465264.1, XP_016465824.1, XP_016465825.1, XP_016468006.1, XP_016471666.1, XP_016473409.1, XP_016473412.1, XP_016473413.1, XP_016473414.1, XP_016475189.1, XP_016477258.1, XP_016480457.1,…	XP_015633949.1, XP_015634254.1, XP_015634354.1, XP_015636751.1, XP_015647802.1	GWHPBCHF010024, GWHPBCHF010025, GWHPBCHF028271, GWHPBCHF038044, GWHPBCHF049942, GWHPBCHF049944, GWHPBCHF050918	GWHPBCHG010637, GWHPBCHG010639, GWHPBCHG010640, GWHPBCHG032677, GWHPBCHG032678, GWHPBCHG039546, GWHPBCHG045732
OG0000197					XP_016432748.1, XP_016437767.1, XP_016440136.1, XP_016440143.1, XP_016440150.1, XP_016440154.1, XP_016440155.1, XP_016440156.1, XP_016440157.1, XP_016440158.1, XP_016440159.1, XP_016440160.1, XP_016440161.1, XP_016446924.1, XP_016450402.1, XP_016450403.1, XP_016450404.1, XP_016450405.1, XP_016450406.1, XP_016450407.1, XP_016450408.1, XP_016450409.1, XP_016450410.1, XP_016452781.1, XP_016454232.1,…
OG0000198	NP_001031651.1, NP_001189976.1, NP_001326843.1, NP_001326844.1, NP_001328553.1, NP_001329376.1, NP_001329377.1, NP_179998.1, NP_189209.2, NP_189210.2, NP_189212.1, NP_193406.3, NP_567511.3	XP_021980730.2, XP_022000722.1, XP_022000725.1, XP_022000734.1, XP_022000736.1, XP_022000739.2, XP_022003649.1, XP_022009132.1, XP_022024115.1, XP_022028004.1, XP_022028257.1, XP_022028258.1, XP_022028259.1, XP_022028260.1, XP_022028262.1, XP_022028263.1, XP_022028266.1, XP_022037307.1, XP_022037308.1, XP_022037323.1, XP_022037329.1, XP_035833805.1, XP_035843365.1, XP_035843366.1, XP_035843367.1,…	GWHPBCHG002565, GWHPBCHG052649, GWHPBCHG052650, GWHPBCHG052651, GWHPBCHG055015, GWHPBCHG055016, GWHPBCHG055017	XP_023732261.1, XP_023732279.1, XP_023739439.1, XP_023742287.1, XP_023742288.1, XP_023742299.1, XP_023744907.1, XP_023744930.1, XP_023755106.1, XP_023755107.1, XP_023760107.1, XP_042755775.1, XP_052622197.1	XP_016463487.1, XP_016472909.1, XP_016497346.1, XP_016497348.1, XP_016497349.1, XP_016514489.1		GWHPBCHF003950, GWHPBCHF003952, GWHPBCHF003953, GWHPBCHF003955, GWHPBCHF003958, GWHPBCHF045400, GWHPBCHF045401, GWHPBCHF045418, GWHPBCHF045419	GWHPBCHG002565, GWHPBCHG052649, GWHPBCHG052650, GWHPBCHG052651, GWHPBCHG055015, GWHPBCHG055016, GWHPBCHG055017
OG0000199	NP_001322831.1, NP_173210.3, NP_850945.1	XP_021983505.1, XP_021983506.1, XP_022003943.1	GWHPBCHG024569, GWHPBCHG024570, GWHPBCHG024571, GWHPBCHG024572, GWHPBCHG024573, GWHPBCHG024574, GWHPBCHG024575, GWHPBCHG024609, GWHPBCHG024610, GWHPBCHG024611, GWHPBCHG024612, GWHPBCHG024613, GWHPBCHG024614, GWHPBCHG024615, GWHPBCHG024616, GWHPBCHG024617, GWHPBCHG024618, GWHPBCHG024664, GWHPBCHG024665, GWHPBCHG024666, GWHPBCHG024667, GWHPBCHG024668, GWHPBCHG024669, GWHPBCHG024670, GWHPBCHG024671	XP_023773268.1	XP_016433921.1, XP_016433922.1, XP_016458805.1, XP_016463541.1, XP_016509794.1, XP_016509795.1, XP_016509796.1, XP_016509797.1, XP_016509798.1, XP_016509799.1, XP_016515506.1	XP_015617475.1, XP_015617476.1	GWHPBCHF000042, GWHPBCHF000043, GWHPBCHF000044, GWHPBCHF000045, GWHPBCHF000046, GWHPBCHF037711, GWHPBCHF037712, GWHPBCHF037713, GWHPBCHF037714, GWHPBCHF037715, GWHPBCHF037716, GWHPBCHF037717, GWHPBCHF037718	GWHPBCHG024569, GWHPBCHG024570, GWHPBCHG024571, GWHPBCHG024572, GWHPBCHG024573, GWHPBCHG024574, GWHPBCHG024575, GWHPBCHG024609, GWHPBCHG024610, GWHPBCHG024611, GWHPBCHG024612, GWHPBCHG024613, GWHPBCHG024614, GWHPBCHG024615, GWHPBCHG024616, GWHPBCHG024617, GWHPBCHG024618, GWHPBCHG024664, GWHPBCHG024665, GWHPBCHG024666, GWHPBCHG024667, GWHPBCHG024668, GWHPBCHG024669, GWHPBCHG024670, GWHPBCHG024671
OG0000200	NP_001327704.1, NP_001327705.1, NP_001327706.1, NP_171911.1, NP_173675.1, NP_175568.1, NP_191347.1, NP_196801.1, NP_568175.2	XP_021970228.1, XP_021972104.1, XP_021972109.1, XP_021973332.1, XP_021978860.1, XP_021999924.1, XP_022010775.1, XP_022013033.1, XP_022013034.1, XP_022013035.1, XP_022013037.1, XP_022018060.1, XP_022037149.1, XP_022037150.1, XP_022038733.1, XP_035846529.1	GWHPBCHG019759, GWHPBCHG031705, GWHPBCHG039465, GWHPBCHG039466, GWHPBCHG039469, GWHPBCHG059831, GWHPBCHG063731	XP_023733380.2, XP_023736124.1, XP_023738767.1, XP_023749599.1, XP_023749600.1, XP_023751471.1, XP_023752602.1, XP_023752603.1, XP_023753226.1, XP_023759477.1	XP_016438121.1, XP_016439044.1, XP_016443697.1, XP_016445867.1, XP_016453968.1, XP_016453969.1, XP_016465498.1, XP_016480485.1, XP_016483020.1, XP_016484218.1, XP_016489896.1, XP_016489902.1, XP_016494843.1, XP_016495156.1, XP_016496802.1, XP_016501166.1, XP_016509828.1	XP_015624143.1, XP_015636348.1, XP_015637704.1, XP_015640336.1, XP_015640337.1, XP_015640338.1, XP_015640339.1, XP_015640340.1, XP_015641342.1, XP_015641343.1, XP_025881408.1	GWHPBCHF009943, GWHPBCHF017318, GWHPBCHF048930, GWHPBCHF050866, GWHPBCHF050868, GWHPBCHF054085	GWHPBCHG019759, GWHPBCHG031705, GWHPBCHG039465, GWHPBCHG039466, GWHPBCHG039469, GWHPBCHG059831, GWHPBCHG063731
OG0000201		XP_021992975.1, XP_021999615.1, XP_022010485.1, XP_022012466.1, XP_022018410.1, XP_022021281.1, XP_022021462.1, XP_022021538.1, XP_022021539.1, XP_022021940.1, XP_022022158.1, XP_022022216.1, XP_022022468.1, XP_022023138.1, XP_022023314.1, XP_022023752.1, XP_022024747.1, XP_022025902.1, XP_022026013.1, XP_022026049.2, XP_035836423.1, XP_035841804.1, XP_035842416.1	GWHPBCHG016926, GWHPBCHG019772, GWHPBCHG023615, GWHPBCHG023629, GWHPBCHG040995, GWHPBCHG040996, GWHPBCHG041921, GWHPBCHG041922, GWHPBCHG041923, GWHPBCHG041925, GWHPBCHG048194, GWHPBCHG064875	XP_023731440.1, XP_023736339.1, XP_023738296.1, XP_023738298.1, XP_023738318.1, XP_023745479.1, XP_023757699.1, XP_023757700.1, XP_023757701.1, XP_023757702.1, XP_023757703.1, XP_023757704.1, XP_023762867.2, XP_023765987.1, XP_023767016.1, XP_052622182.1, XP_052622625.1	XP_016433725.1, XP_016458380.1, XP_016458381.1, XP_016472561.1, XP_016478476.1, XP_016508765.1	XP_015645728.2	GWHPBCHF014934, GWHPBCHF017331, GWHPBCHF020845, GWHPBCHF034324, GWHPBCHF035163, GWHPBCHF035164, GWHPBCHF035165, GWHPBCHF035200, GWHPBCHF035208, GWHPBCHF040094, GWHPBCHF055068, GWHPBCHF055069	GWHPBCHG016926, GWHPBCHG019772, GWHPBCHG023615, GWHPBCHG023629, GWHPBCHG040995, GWHPBCHG040996, GWHPBCHG041921, GWHPBCHG041922, GWHPBCHG041923, GWHPBCHG041925, GWHPBCHG048194, GWHPBCHG064875
OG0000202		XP_022031773.2, XP_022031819.1, XP_022031830.2, XP_022031842.2, XP_022031844.2, XP_022031846.1, XP_022031853.2, XP_022031857.1, XP_022033714.1, XP_022033715.1, XP_035845089.1, XP_035845094.1, XP_035845095.1, XP_035845604.1, XP_035845605.1, XP_035845606.1, XP_035845607.1, XP_035845608.1, XP_035845611.1, XP_035845614.1, XP_035845618.1, XP_035845619.1, XP_035845620.1, XP_035845621.1, XP_035845622.1,…	GWHPBCHG062648, GWHPBCHG062651, GWHPBCHG062652, GWHPBCHG062681, GWHPBCHG062682, GWHPBCHG062683, GWHPBCHG062685, GWHPBCHG066004, GWHPBCHG066005	XP_023751695.1, XP_023751696.1, XP_023751697.1, XP_023751698.1, XP_023761382.2, XP_023761388.2, XP_042754560.2, XP_042756124.1, XP_042756125.1, XP_042756126.1, XP_042756144.2, XP_042756313.1, XP_052621425.1, XP_052621426.1, XP_052621427.1, XP_052623061.1, XP_052623062.1, XP_052625715.1, XP_052625760.1, XP_052625765.1		XP_015633363.1, XP_015643382.1, XP_025881911.1	GWHPBCHF012221, GWHPBCHF053072, GWHPBCHF053081, GWHPBCHF053083, GWHPBCHF053100, GWHPBCHF053107, GWHPBCHF053109, GWHPBCHF053125, GWHPBCHF053126, GWHPBCHF053128, GWHPBCHF053132, GWHPBCHF053133, GWHPBCHF055696	GWHPBCHG062648, GWHPBCHG062651, GWHPBCHG062652, GWHPBCHG062681, GWHPBCHG062682, GWHPBCHG062683, GWHPBCHG062685, GWHPBCHG066004, GWHPBCHG066005
OG0000203			GWHPBCHG000800, GWHPBCHG000947, GWHPBCHG001020, GWHPBCHG008949, GWHPBCHG010091, GWHPBCHG015128, GWHPBCHG016270, GWHPBCHG017924, GWHPBCHG018622, GWHPBCHG023142, GWHPBCHG025384, GWHPBCHG025858, GWHPBCHG025968, GWHPBCHG026604, GWHPBCHG026605, GWHPBCHG029051, GWHPBCHG029212, GWHPBCHG029296, GWHPBCHG029576, GWHPBCHG032170, GWHPBCHG036258, GWHPBCHG037091, GWHPBCHG037398, GWHPBCHG040546, GWHPBCHG042593,…	XP_023728874.1			GWHPBCHF004755, GWHPBCHF009310, GWHPBCHF009472, GWHPBCHF012168, GWHPBCHF012422, GWHPBCHF023407, GWHPBCHF025952, GWHPBCHF032460, GWHPBCHF033245, GWHPBCHF033943, GWHPBCHF041957, GWHPBCHF053807	GWHPBCHG000800, GWHPBCHG000947, GWHPBCHG001020, GWHPBCHG008949, GWHPBCHG010091, GWHPBCHG015128, GWHPBCHG016270, GWHPBCHG017924, GWHPBCHG018622, GWHPBCHG023142, GWHPBCHG025384, GWHPBCHG025858, GWHPBCHG025968, GWHPBCHG026604, GWHPBCHG026605, GWHPBCHG029051, GWHPBCHG029212, GWHPBCHG029296, GWHPBCHG029576, GWHPBCHG032170, GWHPBCHG036258, GWHPBCHG037091, GWHPBCHG037398, GWHPBCHG040546, GWHPBCHG042593,…
OG0000204	NP_001031420.1, NP_001078614.1, NP_001154642.1, NP_001185196.1, NP_001189960.1, NP_001190332.1, NP_001190533.1, NP_001318619.1, NP_001318621.1, NP_001318622.1, NP_001318739.1, NP_001318795.1, NP_001319406.1, NP_001319408.1, NP_001319428.1, NP_001321163.1, NP_001321236.1, NP_001321870.1, NP_001322750.1, NP_001322751.1, NP_001323594.1, NP_001323595.1, NP_001327037.1, NP_001329976.1, NP_001329977.1,…			XP_023729557.1
OG0000205	NP_001031778.1, NP_001031779.1, NP_001119102.1, NP_001119103.1, NP_001329663.1, NP_001329664.1, NP_001329665.1, NP_001329666.1, NP_001329667.1, NP_001329668.1, NP_001329669.1, NP_173240.2, NP_195011.4, NP_849561.1, NP_849562.2, NP_973855.1, NP_974668.1, NP_974669.1, NP_974670.2	XP_021984418.1, XP_022001674.1, XP_022009404.1, XP_022009405.1, XP_022009406.1, XP_022020468.1, XP_022025447.1, XP_022028660.1, XP_022028661.1, XP_022028662.1, XP_022028663.1, XP_035834802.1, XP_035844338.1, XP_035844339.1	GWHPBCHG026559, GWHPBCHG026560, GWHPBCHG026561, GWHPBCHG062855, GWHPBCHG062856	XP_023738159.1, XP_023738161.1, XP_023738162.1, XP_023751734.1, XP_023751735.1, XP_023759521.1, XP_023759522.1, XP_023759523.1, XP_023759524.1, XP_023759525.1, XP_023772280.1, XP_052625949.1	XP_016436280.1, XP_016440776.1, XP_016440779.1, XP_016454352.1, XP_016454354.1, XP_016465017.1, XP_016465018.1, XP_016465019.1, XP_016470582.1, XP_016476987.1	XP_015626314.1, XP_015626315.1, XP_015643151.1, XP_015643152.1, XP_015643153.1, XP_015643155.1, XP_015643156.1, XP_015643157.1, XP_015643160.1, XP_015643768.1, XP_015643769.1	GWHPBCHF022635, GWHPBCHF022636, GWHPBCHF022637, GWHPBCHF037181, GWHPBCHF053281, GWHPBCHF053282	GWHPBCHG026559, GWHPBCHG026560, GWHPBCHG026561, GWHPBCHG062855, GWHPBCHG062856
OG0000206	NP_001032127.2, NP_001078782.1, NP_001330797.1, NP_001330798.1, NP_001330799.1, NP_172524.1, NP_175418.1, NP_176211.2, NP_199810.2, NP_201094.1, NP_851251.2	XP_021976124.1, XP_021988171.1, XP_021997975.1, XP_022012928.1, XP_022012936.1, XP_022017491.1, XP_022023287.1, XP_022039110.1, XP_022039111.1, XP_035831706.1, XP_035831707.1	GWHPBCHG027697, GWHPBCHG043735, GWHPBCHG043736, GWHPBCHG043737, GWHPBCHG060384, GWHPBCHG062286, GWHPBCHG062287	XP_023739019.1, XP_023752359.1, XP_023754195.1, XP_023762637.1, XP_023764991.1, XP_023764992.1, XP_023764993.1, XP_023764994.1	XP_016443334.1, XP_016465796.1, XP_016465797.1, XP_016465798.1, XP_016468767.1, XP_016476108.1, XP_016477741.1, XP_016477742.1, XP_016477743.1, XP_016477744.1, XP_016483285.1, XP_016499069.1, XP_016503849.1, XP_016503850.1, XP_016503851.1, XP_016503852.1, XP_016503853.1, XP_016503854.1, XP_016503855.1, XP_016503856.1, XP_016504515.1, XP_016504516.1, XP_016504518.1, XP_016504519.1, XP_016506773.1,…	XP_015612467.1, XP_015623398.1, XP_015628196.1, XP_015632228.1, XP_015648266.1, XP_025875825.1	GWHPBCHF008368, GWHPBCHF036417, GWHPBCHF036418, GWHPBCHF052750	GWHPBCHG027697, GWHPBCHG043735, GWHPBCHG043736, GWHPBCHG043737, GWHPBCHG060384, GWHPBCHG062286, GWHPBCHG062287
OG0000207	NP_001077764.1, NP_172721.1, NP_176491.1, NP_200012.1, NP_567719.1, NP_567720.1, NP_567721.1	XP_021972476.1, XP_021974247.1, XP_021984743.1, XP_021991617.1, XP_022001477.1, XP_022005002.1, XP_022005005.2, XP_022006654.1, XP_022014201.1, XP_022014212.1, XP_022014247.1, XP_022014296.1, XP_022014303.1, XP_022015047.1, XP_022015054.1, XP_022015062.1, XP_035831363.1	GWHPBCHG001239, GWHPBCHG001241, GWHPBCHG034245, GWHPBCHG034246, GWHPBCHG034247, GWHPBCHG034248, GWHPBCHG034252, GWHPBCHG034256, GWHPBCHG034258	XP_023733175.1, XP_023733189.1, XP_023752076.2, XP_023753347.1, XP_023753348.1, XP_023753350.1, XP_023753351.1, XP_023753352.1, XP_023753353.1, XP_023753354.2, XP_023753355.1, XP_023754777.1, XP_052623533.1	XP_016434837.1, XP_016450924.1, XP_016452384.1, XP_016453815.1, XP_016454694.1, XP_016469077.1, XP_016483289.1, XP_016487864.1, XP_016487979.1, XP_016491714.1, XP_016491715.1, XP_016497877.1, XP_016506871.1, XP_016506872.1	XP_015624757.1, XP_015635170.1	GWHPBCHF003011, GWHPBCHF003016, GWHPBCHF003017, GWHPBCHF003019, GWHPBCHF003021, GWHPBCHF012169, GWHPBCHF018843, GWHPBCHF022394, GWHPBCHF029684, GWHPBCHF029686, GWHPBCHF029692	GWHPBCHG001239, GWHPBCHG001241, GWHPBCHG034245, GWHPBCHG034246, GWHPBCHG034247, GWHPBCHG034248, GWHPBCHG034252, GWHPBCHG034256, GWHPBCHG034258
OG0000208	NP_001319184.1, NP_001319317.1, NP_001322641.1, NP_001322642.1, NP_001322643.1, NP_175414.1, NP_176608.2, NP_974088.1	XP_021974377.1, XP_021975487.1, XP_021991477.1, XP_022014872.1, XP_022023776.1, XP_035840398.1, XP_035840400.1	GWHPBCHG000309, GWHPBCHG015517, GWHPBCHG016703, GWHPBCHG016837, GWHPBCHG024056, GWHPBCHG025228, GWHPBCHG026023, GWHPBCHG031828, GWHPBCHG032208, GWHPBCHG047400, GWHPBCHG050182, GWHPBCHG051963, GWHPBCHG064192, GWHPBCHG064430	XP_023738923.1, XP_023744000.1, XP_023744857.1, XP_023750776.2, XP_023763615.1, XP_023763670.1, XP_023764531.1, XP_023765763.1, XP_023766302.1, XP_023766923.1, XP_042752114.1, XP_042755359.1, XP_042755360.1, XP_042755361.1, XP_042755362.1, XP_042757617.2, XP_052621011.1, XP_052621013.1, XP_052621573.1, XP_052621981.1, XP_052622318.1, XP_052622702.1, XP_052623258.1, XP_052623471.1, XP_052623600.1,…	XP_016436782.1, XP_016503159.1		GWHPBCHF003310, GWHPBCHF004139, GWHPBCHF007521, GWHPBCHF010085, GWHPBCHF017786, GWHPBCHF027085, GWHPBCHF031404, GWHPBCHF036385, GWHPBCHF037740, GWHPBCHF045887, GWHPBCHF055400	GWHPBCHG000309, GWHPBCHG015517, GWHPBCHG016703, GWHPBCHG016837, GWHPBCHG024056, GWHPBCHG025228, GWHPBCHG026023, GWHPBCHG031828, GWHPBCHG032208, GWHPBCHG047400, GWHPBCHG050182, GWHPBCHG051963, GWHPBCHG064192, GWHPBCHG064430
OG0000209	NP_001330206.1, NP_172830.1, NP_194219.2, NP_199851.2	XP_021976346.1, XP_021984141.2, XP_021998342.1, XP_021998344.1, XP_021998345.1, XP_022011975.1, XP_022016094.1, XP_035841852.1, XP_035841853.1, XP_035841854.1, XP_035841855.1, XP_035841856.1, XP_035841857.1, XP_035841858.1, XP_035841859.1, XP_035841860.1	GWHPBCHG027415, GWHPBCHG044174, GWHPBCHG044175, GWHPBCHG044176, GWHPBCHG048820, GWHPBCHG062453, GWHPBCHG062454, GWHPBCHG062455	XP_023731314.1, XP_023731315.1, XP_023731363.1, XP_023766453.1, XP_023766694.1, XP_023766695.1, XP_023766696.2, XP_023771521.1	XP_016432951.1, XP_016453618.1, XP_016456501.1, XP_016481382.1, XP_016481384.1, XP_016481385.1, XP_016481386.1, XP_016481387.1, XP_016481388.1, XP_016481705.1, XP_016481706.1, XP_016483938.1, XP_016504649.1, XP_016504650.1, XP_016513291.1, XP_016515026.1, XP_016515027.1, XP_016515028.1	XP_015618297.1, XP_015618299.1, XP_015618677.1, XP_015618678.1, XP_015618823.1, XP_015618824.2, XP_015630295.1, XP_015650514.1, XP_015651240.1	GWHPBCHF000709, GWHPBCHF000710, GWHPBCHF000711, GWHPBCHF000712, GWHPBCHF023532, GWHPBCHF023542, GWHPBCHF036732, GWHPBCHF036733, GWHPBCHF052899, GWHPBCHF052900, GWHPBCHF052901	GWHPBCHG027415, GWHPBCHG044174, GWHPBCHG044175, GWHPBCHG044176, GWHPBCHG048820, GWHPBCHG062453, GWHPBCHG062454, GWHPBCHG062455
OG0000210	NP_177837.1	XP_021977631.1, XP_022012362.1, XP_022012363.1, XP_022039647.1, XP_022039648.1, XP_022039650.1, XP_022039651.1, XP_022039652.1, XP_022039653.1, XP_022039654.1, XP_022039657.1, XP_022039660.1, XP_035835290.1	GWHPBCHG059064, GWHPBCHG059065, GWHPBCHG059066, GWHPBCHG059067, GWHPBCHG059068, GWHPBCHG059070, GWHPBCHG059071, GWHPBCHG059072, GWHPBCHG059073, GWHPBCHG059074, GWHPBCHG059075, GWHPBCHG060003, GWHPBCHG060004, GWHPBCHG060005, GWHPBCHG060006, GWHPBCHG060007, GWHPBCHG060008, GWHPBCHG060009, GWHPBCHG060010, GWHPBCHG060011	XP_023753578.1, XP_023753580.3, XP_023753584.1, XP_023753585.1, XP_023753587.1, XP_042751866.1, XP_042752095.2, XP_052620737.1, XP_052620738.1, XP_052620741.1, XP_052620742.1, XP_052620743.1, XP_052620744.1	XP_016447720.1, XP_016492688.1, XP_016502527.1, XP_016513401.1	XP_015616852.1, XP_015616853.1, XP_015616854.1, XP_025877142.1	GWHPBCHF048379, GWHPBCHF048380, GWHPBCHF048381, GWHPBCHF048385, GWHPBCHF049067, GWHPBCHF049068, GWHPBCHF049069	GWHPBCHG059064, GWHPBCHG059065, GWHPBCHG059066, GWHPBCHG059067, GWHPBCHG059068, GWHPBCHG059070, GWHPBCHG059071, GWHPBCHG059072, GWHPBCHG059073, GWHPBCHG059074, GWHPBCHG059075, GWHPBCHG060003, GWHPBCHG060004, GWHPBCHG060005, GWHPBCHG060006, GWHPBCHG060007, GWHPBCHG060008, GWHPBCHG060009, GWHPBCHG060010, GWHPBCHG060011
OG0000211	NP_193755.1	XP_022024303.1		XP_023743729.1, XP_023757988.1, XP_023762221.1, XP_023765405.1, XP_023767362.1, XP_052621360.1, XP_052623704.1, XP_052625769.1, XP_052626715.1, XP_052627014.1	XP_016432989.1, XP_016433377.1, XP_016434873.1, XP_016434897.1, XP_016436195.1, XP_016436933.1, XP_016437231.1, XP_016437691.1, XP_016439514.1, XP_016439703.1, XP_016440821.1, XP_016441530.1, XP_016441967.1, XP_016443545.1, XP_016444223.1, XP_016445060.1, XP_016445808.1, XP_016446852.1, XP_016450049.1, XP_016451348.1, XP_016452690.1, XP_016452846.1, XP_016453068.1, XP_016454398.1, XP_016454587.1,…		GWHPBCHF035728, GWHPBCHF042807
OG0000212		XP_021971377.1, XP_021971507.1, XP_021971601.1, XP_021971923.2, XP_021971931.1, XP_021974931.1, XP_021975081.1, XP_021975486.1, XP_021979497.1, XP_021979588.1, XP_021980305.1, XP_021980625.1, XP_021980789.1, XP_021980820.1, XP_021980831.1, XP_021984793.1, XP_021985520.1, XP_021985602.1, XP_021985624.1, XP_021986120.1, XP_021986210.1, XP_021986273.1, XP_021986926.1, XP_021990744.1, XP_021990944.1,…
OG0000213		XP_035845020.1, XP_035845021.1	GWHPBCHG002156, GWHPBCHG010453, GWHPBCHG011260, GWHPBCHG013856, GWHPBCHG016848, GWHPBCHG017848, GWHPBCHG019916, GWHPBCHG020516, GWHPBCHG021555, GWHPBCHG023071, GWHPBCHG030765, GWHPBCHG035988, GWHPBCHG037662, GWHPBCHG037665, GWHPBCHG047835, GWHPBCHG050235, GWHPBCHG053922, GWHPBCHG056134	XP_023729493.1, XP_023734077.2, XP_023734142.1, XP_023737846.1, XP_023739446.1, XP_023739880.1, XP_023740969.2, XP_023744490.1, XP_023748615.2, XP_023750331.1, XP_023755812.2, XP_023757424.1, XP_023762273.2, XP_023765789.1, XP_023773059.3, XP_042752025.2, XP_042752026.1, XP_042756596.1, XP_042758088.1, XP_052621428.1, XP_052622543.1, XP_052622568.1, XP_052625878.1, XP_052627220.1, XP_052627232.1			GWHPBCHF006853, GWHPBCHF007388, GWHPBCHF008299, GWHPBCHF009683, GWHPBCHF015792, GWHPBCHF017209, GWHPBCHF017210, GWHPBCHF022307, GWHPBCHF023531, GWHPBCHF023567, GWHPBCHF025872, GWHPBCHF029953, GWHPBCHF030269, GWHPBCHF032115, GWHPBCHF034833, GWHPBCHF035718, GWHPBCHF041932, GWHPBCHF041933, GWHPBCHF043432	GWHPBCHG002156, GWHPBCHG010453, GWHPBCHG011260, GWHPBCHG013856, GWHPBCHG016848, GWHPBCHG017848, GWHPBCHG019916, GWHPBCHG020516, GWHPBCHG021555, GWHPBCHG023071, GWHPBCHG030765, GWHPBCHG035988, GWHPBCHG037662, GWHPBCHG037665, GWHPBCHG047835, GWHPBCHG050235, GWHPBCHG053922, GWHPBCHG056134
OG0000214				XP_023767011.2	XP_016432501.1, XP_016434579.1, XP_016434994.1, XP_016435776.1, XP_016436336.1, XP_016436584.1, XP_016437951.1, XP_016439239.1, XP_016439754.1, XP_016442450.1, XP_016442539.1, XP_016442918.1, XP_016443975.1, XP_016444833.1, XP_016447147.1, XP_016447742.1, XP_016451030.1, XP_016454667.1, XP_016455521.1, XP_016456177.1, XP_016457164.1, XP_016458037.1, XP_016459271.1, XP_016460538.1, XP_016462682.1,…
OG0000215					XP_016432639.1, XP_016433284.1, XP_016433285.1, XP_016433885.1, XP_016434245.1, XP_016434246.1, XP_016435885.1, XP_016436341.1, XP_016436898.1, XP_016437227.1, XP_016438362.1, XP_016441186.1, XP_016442179.1, XP_016443796.1, XP_016445050.1, XP_016445531.1, XP_016447113.1, XP_016447576.1, XP_016447796.1, XP_016451620.1, XP_016451621.1, XP_016459234.1, XP_016459682.1, XP_016459833.1, XP_016464294.1,…
OG0000216	NP_001031614.1, NP_174556.1, NP_192799.1	XP_021999006.1, XP_021999007.1, XP_022002335.1, XP_022002337.1, XP_022009568.1, XP_022009569.1, XP_022029848.1, XP_022029849.1, XP_022035195.1, XP_022035196.1, XP_022035197.1, XP_022035198.1, XP_022035199.1, XP_022035200.1, XP_022037624.1, XP_022037625.1, XP_022037626.1, XP_022037627.1, XP_035836949.1, XP_035836950.1, XP_035840589.1, XP_035840591.1, XP_035845058.1	GWHPBCHG005515, GWHPBCHG005516, GWHPBCHG017588, GWHPBCHG017589, GWHPBCHG017590, GWHPBCHG017591, GWHPBCHG017592, GWHPBCHG034073, GWHPBCHG034074, GWHPBCHG034075, GWHPBCHG034076, GWHPBCHG051853, GWHPBCHG051854	XP_023737482.1, XP_023737484.1, XP_023739730.1, XP_023739731.1, XP_023758200.1, XP_023758201.1, XP_023758203.1, XP_023758204.1, XP_023758205.1, XP_023758206.1, XP_023758207.1, XP_023758208.1, XP_023771726.1, XP_023771727.1, XP_023771728.1, XP_042756294.1, XP_042756295.1, XP_042758571.1	XP_016438677.1, XP_016443256.1, XP_016462279.1	XP_015650059.1	GWHPBCHF005970, GWHPBCHF015487, GWHPBCHF015488, GWHPBCHF015489, GWHPBCHF015490, GWHPBCHF029521, GWHPBCHF029522	GWHPBCHG005515, GWHPBCHG005516, GWHPBCHG017588, GWHPBCHG017589, GWHPBCHG017590, GWHPBCHG017591, GWHPBCHG017592, GWHPBCHG034073, GWHPBCHG034074, GWHPBCHG034075, GWHPBCHG034076, GWHPBCHG051853, GWHPBCHG051854
OG0000217		XP_021968814.1, XP_021968828.1, XP_021968861.1, XP_021968873.1, XP_021970349.1, XP_021972986.1, XP_021975914.1, XP_021976162.1, XP_021977253.1, XP_021979019.1, XP_021980342.1, XP_021983891.1, XP_021984505.1, XP_021985100.1, XP_021985209.2, XP_021985420.1, XP_021986092.1, XP_021986093.1, XP_021986678.1, XP_021990565.1, XP_021990708.1, XP_021993010.1, XP_021993380.1, XP_021994341.1, XP_021995039.1,…
OG0000218		XP_021971310.1, XP_021971581.1, XP_021974345.1, XP_021979306.1, XP_021984786.1, XP_021986124.1, XP_021986404.1, XP_021986473.1, XP_021986883.1, XP_021991493.1, XP_021995995.1, XP_021996019.1, XP_021998852.1, XP_022003740.1, XP_022004110.1, XP_022004669.1, XP_022007262.1, XP_022008132.1, XP_022013752.2, XP_022013782.1, XP_022014725.1, XP_022014938.1, XP_022015119.1, XP_022018997.1, XP_022019011.1,…	GWHPBCHG002301, GWHPBCHG063498	XP_023728755.2, XP_023732208.1, XP_023734190.2, XP_023735653.2, XP_023740850.1, XP_023741135.2, XP_023741781.1, XP_023743032.1, XP_023744394.1, XP_023750046.1, XP_023750361.1, XP_023756571.1, XP_023761711.1, XP_023762415.1, XP_023762936.1, XP_023765083.1, XP_042752015.1, XP_042752101.1, XP_042752756.1, XP_042753221.1, XP_042754367.1, XP_042754785.1, XP_042757668.1, XP_042758112.1, XP_052621663.1,…	XP_016434776.1, XP_016440114.1, XP_016441060.1, XP_016447348.1, XP_016448699.1, XP_016457263.1, XP_016471041.1, XP_016490919.1, XP_016492553.1, XP_016499287.1, XP_016506180.1, XP_016508364.1, XP_016514736.1		GWHPBCHF006424, GWHPBCHF010822	GWHPBCHG002301, GWHPBCHG063498
OG0000219		XP_022011740.1	GWHPBCHG004048, GWHPBCHG013820, GWHPBCHG014429, GWHPBCHG029751, GWHPBCHG031241, GWHPBCHG032741, GWHPBCHG035233, GWHPBCHG036375, GWHPBCHG041998, GWHPBCHG045055, GWHPBCHG049525, GWHPBCHG055426, GWHPBCHG057470, GWHPBCHG058606, GWHPBCHG062564, GWHPBCHG064790, GWHPBCHG067253	XP_023732468.1, XP_023736869.3, XP_023736927.1, XP_023740545.1, XP_023741915.1, XP_023745524.1, XP_023766429.3, XP_023766521.3, XP_042752593.1, XP_042752742.2, XP_052619797.1, XP_052619964.1, XP_052621631.1, XP_052621668.1, XP_052621830.1, XP_052621926.1, XP_052622748.1, XP_052623295.1, XP_052623606.1, XP_052624091.1, XP_052624873.1, XP_052625059.1, XP_052625170.1, XP_052627151.1		XP_015647779.1, XP_025876177.1, XP_025876312.1, XP_025876454.1	GWHPBCHF003105, GWHPBCHF003106, GWHPBCHF008624, GWHPBCHF014678, GWHPBCHF019680, GWHPBCHF021797, GWHPBCHF028144, GWHPBCHF029217, GWHPBCHF029972, GWHPBCHF030689, GWHPBCHF039760, GWHPBCHF043801, GWHPBCHF045461, GWHPBCHF047717, GWHPBCHF049535, GWHPBCHF050008, GWHPBCHF051418, GWHPBCHF052816	GWHPBCHG004048, GWHPBCHG013820, GWHPBCHG014429, GWHPBCHG029751, GWHPBCHG031241, GWHPBCHG032741, GWHPBCHG035233, GWHPBCHG036375, GWHPBCHG041998, GWHPBCHG045055, GWHPBCHG049525, GWHPBCHG055426, GWHPBCHG057470, GWHPBCHG058606, GWHPBCHG062564, GWHPBCHG064790, GWHPBCHG067253
OG0000220			GWHPBCHG007414, GWHPBCHG007470, GWHPBCHG007723, GWHPBCHG008382, GWHPBCHG009950, GWHPBCHG011686, GWHPBCHG011860, GWHPBCHG011885, GWHPBCHG015134, GWHPBCHG015780, GWHPBCHG018438, GWHPBCHG019862, GWHPBCHG027583, GWHPBCHG028002, GWHPBCHG030621, GWHPBCHG030914, GWHPBCHG031477, GWHPBCHG031780, GWHPBCHG033071, GWHPBCHG033109, GWHPBCHG033174, GWHPBCHG040152, GWHPBCHG042677, GWHPBCHG044821, GWHPBCHG049337,…	XP_023746045.1, XP_023751328.1, XP_023763157.1, XP_023766992.1, XP_052622021.1, XP_052622076.1, XP_052624991.1			GWHPBCHF000094, GWHPBCHF006248, GWHPBCHF015855, GWHPBCHF027551, GWHPBCHF033825, GWHPBCHF044770	GWHPBCHG007414, GWHPBCHG007470, GWHPBCHG007723, GWHPBCHG008382, GWHPBCHG009950, GWHPBCHG011686, GWHPBCHG011860, GWHPBCHG011885, GWHPBCHG015134, GWHPBCHG015780, GWHPBCHG018438, GWHPBCHG019862, GWHPBCHG027583, GWHPBCHG028002, GWHPBCHG030621, GWHPBCHG030914, GWHPBCHG031477, GWHPBCHG031780, GWHPBCHG033071, GWHPBCHG033109, GWHPBCHG033174, GWHPBCHG040152, GWHPBCHG042677, GWHPBCHG044821, GWHPBCHG049337,…
OG0000221					XP_016432492.1, XP_016433337.1, XP_016434171.1, XP_016437152.1, XP_016437364.1, XP_016438058.1, XP_016439720.1, XP_016440792.1, XP_016440793.1, XP_016440992.1, XP_016441215.1, XP_016441405.1, XP_016444743.1, XP_016447326.1, XP_016448113.1, XP_016450270.1, XP_016452309.1, XP_016453119.1, XP_016455191.1, XP_016456359.1, XP_016460192.1, XP_016461102.1, XP_016461344.1, XP_016462381.1, XP_016463187.1,…
OG0000222					XP_016434354.1, XP_016434355.1, XP_016434356.1, XP_016434358.1, XP_016434359.1, XP_016434360.1, XP_016436411.1, XP_016436700.1, XP_016436701.1, XP_016436702.1, XP_016438193.1, XP_016438194.1, XP_016438195.1, XP_016439121.1, XP_016446414.1, XP_016447710.1, XP_016449374.1, XP_016449375.1, XP_016449377.1, XP_016450627.1, XP_016450628.1, XP_016450629.1, XP_016450630.1, XP_016450631.1, XP_016450632.1,…
OG0000223	NP_001031122.1, NP_001319101.1, NP_001323314.1, NP_174179.3, NP_174180.1, NP_174181.1, NP_174182.1, NP_174440.2, NP_180304.1, NP_564313.1, NP_973930.1, NP_973931.1, NP_973932.1	XP_021972370.1, XP_021998300.1, XP_022012168.1, XP_022012947.2, XP_022012949.1, XP_022018456.1, XP_022018473.1, XP_022018503.1, XP_022018742.1, XP_022020708.1, XP_022020709.1, XP_022022057.1, XP_022022058.1, XP_022029827.1, XP_022029830.1, XP_022029832.1, XP_022029833.1, XP_022035318.1, XP_022042276.1, XP_022042281.1, XP_035840846.1, XP_035840876.1, XP_035842246.1, XP_035842247.1, XP_035842826.1,…	GWHPBCHG028825, GWHPBCHG028826, GWHPBCHG028827, GWHPBCHG028828, GWHPBCHG029916	XP_023736854.2, XP_023736860.1, XP_023736880.1, XP_023743731.1, XP_023743886.1, XP_023765170.1, XP_023765184.1, XP_023766185.1, XP_042757761.2, XP_052622116.1, XP_052622737.1, XP_052623023.1, XP_052626150.1, XP_052626289.1, XP_052626306.1, XP_052626799.1	XP_016448889.1, XP_016466568.1, XP_016516197.1	XP_015627947.1, XP_015632733.1, XP_015633104.1, XP_015638842.1, XP_015642663.1	GWHPBCHF024962, GWHPBCHF024963, GWHPBCHF024964, GWHPBCHF025820, GWHPBCHF025823, GWHPBCHF025824, GWHPBCHF044955	GWHPBCHG028825, GWHPBCHG028826, GWHPBCHG028827, GWHPBCHG028828, GWHPBCHG029916
OG0000224	NP_001078248.1, NP_001078278.1, NP_001118780.1, NP_187601.1, NP_190192.1, NP_190929.1, NP_195972.1, NP_200792.1, NP_850696.1	XP_021970181.1, XP_021970182.1, XP_021972446.1, XP_021972452.1, XP_021972453.1, XP_021972458.1, XP_021977806.1, XP_022000701.1, XP_022000702.1, XP_022000703.1, XP_022005943.1, XP_022005955.1, XP_022005956.1, XP_022038829.1, XP_022038830.1, XP_022038831.1, XP_035837890.1	GWHPBCHG002601, GWHPBCHG002602, GWHPBCHG010369, GWHPBCHG010370, GWHPBCHG010371, GWHPBCHG020334, GWHPBCHG029338, GWHPBCHG029339, GWHPBCHG039330, GWHPBCHG039331, GWHPBCHG063888, GWHPBCHG063889	XP_023733316.1, XP_023739430.1, XP_023748792.1, XP_023761049.1, XP_023766403.1, XP_042757264.1, XP_052624615.1	XP_016434141.1, XP_016434142.1, XP_016441463.1, XP_016477216.1, XP_016482640.1, XP_016488082.1, XP_016509616.1, XP_016511590.1, XP_016511591.1, XP_016512277.1, XP_016512910.1	XP_015627857.1, XP_015640739.1, XP_015640740.1, XP_015647321.1, XP_015647647.1	GWHPBCHF003984, GWHPBCHF003985, GWHPBCHF009797, GWHPBCHF017864, GWHPBCHF027934, GWHPBCHF050733, GWHPBCHF054227	GWHPBCHG002601, GWHPBCHG002602, GWHPBCHG010369, GWHPBCHG010370, GWHPBCHG010371, GWHPBCHG020334, GWHPBCHG029338, GWHPBCHG029339, GWHPBCHG039330, GWHPBCHG039331, GWHPBCHG063888, GWHPBCHG063889
OG0000225		XP_021971612.1, XP_021974867.1, XP_021974965.1, XP_021975058.1, XP_021975080.1, XP_021975523.1, XP_021975525.1, XP_021979461.1, XP_021979470.1, XP_021979970.1, XP_021981615.2, XP_021985107.1, XP_021985287.1, XP_021985862.1, XP_021990904.1, XP_021991828.1, XP_021991969.1, XP_021995565.1, XP_021995649.1, XP_021995810.1, XP_021995900.1, XP_021996099.1, XP_021996238.1, XP_021998055.1, XP_021998248.1,…
OG0000226		XP_021985477.1, XP_021985992.2, XP_021997146.1, XP_021997147.1, XP_022003731.1, XP_022007962.1, XP_022008619.1, XP_022010234.2, XP_022015098.1, XP_022017148.1, XP_022017149.1, XP_022017150.1, XP_022017151.1, XP_022017433.1, XP_022017437.1, XP_022032150.1, XP_022038419.1, XP_022038420.1, XP_035841631.1, XP_035841632.1, XP_035841633.1, XP_035841634.1, XP_035841635.1, XP_035841636.1, XP_035841637.1,…	GWHPBCHG005141, GWHPBCHG009541, GWHPBCHG033235, GWHPBCHG035712, GWHPBCHG036163, GWHPBCHG055593, GWHPBCHG056238, GWHPBCHG060720	XP_023766434.1, XP_023771177.1, XP_052621679.1, XP_052622557.1	XP_016439951.1, XP_016477883.1, XP_016479230.1, XP_016479237.1, XP_016479240.1, XP_016479244.1, XP_016479251.1, XP_016506130.1	XP_015616090.1, XP_015619190.1, XP_015621186.2, XP_015621187.2, XP_015621188.1, XP_015621190.1, XP_015622641.1, XP_015642254.2, XP_015644057.1, XP_015649243.1, XP_015650543.1, XP_015650544.1, XP_015650545.1, XP_015650546.1, XP_025878872.1, XP_025880314.1, XP_025883272.1, XP_025883275.1	GWHPBCHF007336, GWHPBCHF043534, GWHPBCHF055741	GWHPBCHG005141, GWHPBCHG009541, GWHPBCHG033235, GWHPBCHG035712, GWHPBCHG036163, GWHPBCHG055593, GWHPBCHG056238, GWHPBCHG060720
OG0000227				XP_023748712.2, XP_023748797.1, XP_023751809.1, XP_023767767.2, XP_042755515.2, XP_052619535.1, XP_052619573.1, XP_052619623.1, XP_052619781.1, XP_052619832.1, XP_052619971.1, XP_052620044.1, XP_052620063.1, XP_052620426.1, XP_052620464.1, XP_052620934.1, XP_052620993.1, XP_052620994.1, XP_052621054.1, XP_052621072.1, XP_052621158.1, XP_052621383.1, XP_052621845.1, XP_052621849.1, XP_052622157.1,…
OG0000228					XP_016433049.1, XP_016435262.1, XP_016435406.1, XP_016435428.1, XP_016437172.1, XP_016438135.1, XP_016438348.1, XP_016439238.1, XP_016439293.1, XP_016439527.1, XP_016439528.1, XP_016439551.1, XP_016439888.1, XP_016440050.1, XP_016444682.1, XP_016445051.1, XP_016445726.1, XP_016446284.1, XP_016447193.1, XP_016449587.1, XP_016456982.1, XP_016457047.1, XP_016459851.1, XP_016461503.1, XP_016461649.1,…
OG0000229	NP_001077702.1, NP_174337.1, NP_175627.1, NP_181018.1, NP_195014.1, NP_200877.1, NP_849795.1	XP_021990052.1, XP_021997125.1, XP_022000486.1, XP_022000974.1, XP_022005829.1, XP_022009809.1, XP_022009815.1, XP_022009819.1, XP_022016208.1, XP_022023495.1, XP_022026352.1, XP_022033649.1, XP_035834677.1, XP_035834808.1, XP_035834809.1, XP_035837932.1, XP_035841911.1	GWHPBCHG002127, GWHPBCHG003364, GWHPBCHG003365, GWHPBCHG007852, GWHPBCHG026491, GWHPBCHG026492, GWHPBCHG062839	XP_023729871.1, XP_023729872.1, XP_023749448.1, XP_023751537.1, XP_023751538.1, XP_023751740.1, XP_023759500.1, XP_023759583.1, XP_023761873.1, XP_042757170.1, XP_042758407.1, XP_052625941.1	XP_016434103.1, XP_016434104.1, XP_016434105.1, XP_016442710.1, XP_016459078.1, XP_016459079.1, XP_016472209.1, XP_016488110.1, XP_016498616.1, XP_016501663.1, XP_016501664.1, XP_016503307.1, XP_016503308.1, XP_016504967.1, XP_016504968.1, XP_016512956.1	XP_015614901.1, XP_015620816.1, XP_015624690.1, XP_015632484.1, XP_015632709.1	GWHPBCHF003642, GWHPBCHF003643, GWHPBCHF004513, GWHPBCHF013530, GWHPBCHF013531, GWHPBCHF022589, GWHPBCHF053272, GWHPBCHF053273	GWHPBCHG002127, GWHPBCHG003364, GWHPBCHG003365, GWHPBCHG007852, GWHPBCHG026491, GWHPBCHG026492, GWHPBCHG062839
OG0000230	NP_001189583.1, NP_001323987.1, NP_001323988.1, NP_001323989.1, NP_179895.6	XP_021992418.1, XP_021998160.1, XP_021998161.1, XP_021998162.1, XP_021998163.1, XP_021998164.1, XP_021998165.1, XP_022005497.1, XP_022009512.1, XP_022009513.1, XP_022009514.1, XP_022009515.1, XP_022009516.1, XP_022009517.1, XP_022009518.1, XP_035831075.1, XP_035831076.1, XP_035831077.1, XP_035833575.1, XP_035833576.1, XP_035833577.1	GWHPBCHG018784, GWHPBCHG018785, GWHPBCHG018786, GWHPBCHG022966, GWHPBCHG022967, GWHPBCHG022968, GWHPBCHG022969, GWHPBCHG022970	XP_023732203.2, XP_023733798.2, XP_023754334.1, XP_023754335.1, XP_042755214.1, XP_052623131.1, XP_052623867.1, XP_052626604.1, XP_052626605.1, XP_052626606.1, XP_052626607.1, XP_052626718.1	XP_016450923.1, XP_016477834.1, XP_016477835.1, XP_016502938.1, XP_016502939.1, XP_016509953.1, XP_016509955.1, XP_016509956.1, XP_016509957.1, XP_016509958.1, XP_016509959.1, XP_016509960.1	XP_015650497.1	GWHPBCHF014600, GWHPBCHF014601, GWHPBCHF014602, GWHPBCHF014603, GWHPBCHF014604, GWHPBCHF014605, GWHPBCHF020018, GWHPBCHF020019, GWHPBCHF020020, GWHPBCHF020021, GWHPBCHF020022, GWHPBCHF020023	GWHPBCHG018784, GWHPBCHG018785, GWHPBCHG018786, GWHPBCHG022966, GWHPBCHG022967, GWHPBCHG022968, GWHPBCHG022969, GWHPBCHG022970
OG0000231	NP_001319288.1	XP_021976922.1, XP_021976923.1, XP_021992886.1, XP_021992887.1, XP_022013351.1, XP_022013352.1, XP_022013354.1, XP_022028803.1, XP_022028804.1, XP_022031240.1, XP_022033606.2, XP_022033608.1, XP_022033611.1, XP_022033612.1, XP_022039005.1, XP_035839873.1, XP_035844355.1, XP_035844356.1, XP_035844357.1, XP_035844358.1, XP_035844359.1, XP_035844360.1, XP_035846266.1, XP_035846267.1	GWHPBCHG013025, GWHPBCHG013027, GWHPBCHG013031, GWHPBCHG013033, GWHPBCHG013038, GWHPBCHG013040, GWHPBCHG013041, GWHPBCHG013042, GWHPBCHG013043, GWHPBCHG013044, GWHPBCHG013045, GWHPBCHG013046	XP_023738149.1, XP_023756348.1, XP_023768406.1, XP_023768409.1, XP_042752213.1, XP_042752214.1, XP_052620333.1, XP_052623428.1, XP_052623528.1, XP_052623536.1	XP_016444407.1, XP_016444408.1, XP_016454273.1, XP_016454283.1, XP_016460157.1, XP_016464819.1, XP_016481011.1, XP_016481022.1, XP_016481030.1	XP_015636694.1, XP_015636695.1, XP_015636696.1, XP_015636700.1, XP_015636701.1	GWHPBCHF012215, GWHPBCHF012216, GWHPBCHF012220, GWHPBCHF012227, GWHPBCHF012228, GWHPBCHF012229	GWHPBCHG013025, GWHPBCHG013027, GWHPBCHG013031, GWHPBCHG013033, GWHPBCHG013038, GWHPBCHG013040, GWHPBCHG013041, GWHPBCHG013042, GWHPBCHG013043, GWHPBCHG013044, GWHPBCHG013045, GWHPBCHG013046
OG0000232	NP_173419.1, NP_177692.1	XP_021980597.1, XP_021983721.1, XP_021983722.1, XP_021983724.1, XP_021983726.1, XP_021983727.1, XP_021983728.1, XP_021983729.1, XP_021983772.1, XP_021983773.1, XP_021983774.1, XP_021983775.1, XP_021983776.1, XP_022006142.1, XP_022017026.2, XP_022017917.1, XP_022018580.2, XP_022039193.1, XP_022039194.1, XP_035833766.1	GWHPBCHG025867, GWHPBCHG025869, GWHPBCHG025872, GWHPBCHG025874, GWHPBCHG025883, GWHPBCHG025884, GWHPBCHG025886, GWHPBCHG025930, GWHPBCHG060068, GWHPBCHG060071, GWHPBCHG061814	XP_023731931.1, XP_023731936.1, XP_023738574.1, XP_023745302.1, XP_023745306.3, XP_023745307.2, XP_023745308.2, XP_023745309.2, XP_023762070.2, XP_023767156.2, XP_023767157.1, XP_052620132.1, XP_052627378.1	XP_016436964.1, XP_016442675.1, XP_016442682.1, XP_016444066.1, XP_016447476.1, XP_016450892.1, XP_016454143.1, XP_016466673.1, XP_016470856.1, XP_016508416.1, XP_016513389.1	XP_015629420.1	GWHPBCHF021965, GWHPBCHF021968, GWHPBCHF022076, GWHPBCHF022078, GWHPBCHF022079, GWHPBCHF022081, GWHPBCHF022083, GWHPBCHF022084, GWHPBCHF049090, GWHPBCHF052272	GWHPBCHG025867, GWHPBCHG025869, GWHPBCHG025872, GWHPBCHG025874, GWHPBCHG025883, GWHPBCHG025884, GWHPBCHG025886, GWHPBCHG025930, GWHPBCHG060068, GWHPBCHG060071, GWHPBCHG061814
OG0000233	NP_175139.1, NP_175225.1	XP_021974541.1, XP_021991103.1, XP_021991118.1, XP_021993008.1, XP_021993012.1, XP_021996397.1, XP_022004187.1, XP_022011630.1, XP_022011644.2, XP_022011648.1, XP_022011649.1, XP_022016542.1, XP_022032194.1, XP_022032195.1, XP_035835703.1, XP_035835704.1, XP_035839814.1	GWHPBCHG036401, GWHPBCHG036445, GWHPBCHG036449, GWHPBCHG036450, GWHPBCHG036452, GWHPBCHG052309, GWHPBCHG065394, GWHPBCHG065395	XP_023737498.1, XP_023752156.1, XP_023752158.1, XP_023752161.1, XP_023752162.1, XP_023752164.1, XP_023763544.1, XP_023766244.1, XP_023767984.1, XP_023767987.3, XP_023767989.1, XP_023768018.2, XP_023768098.2, XP_023768122.1, XP_023768123.1, XP_023768124.1, XP_023768125.1, XP_023768126.1, XP_023770269.2, XP_023770320.2, XP_042751540.1, XP_042752189.1, XP_042752508.1, XP_042752656.2, XP_042752677.1,…			GWHPBCHF000782, GWHPBCHF000783, GWHPBCHF015707, GWHPBCHF031649, GWHPBCHF031652, GWHPBCHF031653, GWHPBCHF031673, GWHPBCHF031674, GWHPBCHF031675, GWHPBCHF054422, GWHPBCHF054423, GWHPBCHF054425, GWHPBCHF054427	GWHPBCHG036401, GWHPBCHG036445, GWHPBCHG036449, GWHPBCHG036450, GWHPBCHG036452, GWHPBCHG052309, GWHPBCHG065394, GWHPBCHG065395
OG0000234		XP_021971504.1, XP_021974347.1, XP_021974933.1, XP_021979111.1, XP_021979283.1, XP_021979421.1, XP_021979665.1, XP_021980108.1, XP_021980654.1, XP_021984664.1, XP_021985365.1, XP_021985934.1, XP_021986020.2, XP_021986448.1, XP_021988552.1, XP_021990731.1, XP_021991115.1, XP_021991618.1, XP_021991720.1, XP_021992194.1, XP_021992311.1, XP_021992379.1, XP_021995246.1, XP_021995261.1, XP_021995527.1,…					GWHPBCHF025651
OG0000235		XP_021971630.1, XP_021990803.2, XP_021990805.1, XP_021991056.2, XP_021991893.1, XP_021993424.1, XP_021995110.1, XP_022002359.1, XP_022002706.2, XP_022003250.1, XP_022003830.2, XP_022004610.1, XP_022007380.1, XP_022007383.1, XP_022007483.2, XP_022007964.1, XP_022008035.2, XP_022008182.1, XP_022013768.1, XP_022014576.1, XP_022020274.1, XP_022024427.1, XP_022026146.1, XP_022030397.2, XP_022031474.1,…	GWHPBCHG012144, GWHPBCHG034762, GWHPBCHG054553, GWHPBCHG062643	XP_023729236.2, XP_023745099.2, XP_023748116.1, XP_023748886.1, XP_023750302.1, XP_023756321.1, XP_023757788.1, XP_023769036.2, XP_023770041.1, XP_042751709.2, XP_042755098.1, XP_042757967.1, XP_052620893.1, XP_052621656.1, XP_052622253.1, XP_052623875.1, XP_052624658.1, XP_052625034.1, XP_052627699.1		XP_015613685.1, XP_015624405.1, XP_025877312.1	GWHPBCHF015364, GWHPBCHF021141, GWHPBCHF026968, GWHPBCHF031075, GWHPBCHF036207	GWHPBCHG012144, GWHPBCHG034762, GWHPBCHG054553, GWHPBCHG062643
OG0000236		XP_021979462.2, XP_021988332.1, XP_021995951.2, XP_021997148.2, XP_021997149.2, XP_021997150.2, XP_021997151.2, XP_022022973.1, XP_022022974.1, XP_022022975.1, XP_022022976.1, XP_022025328.1, XP_022025329.1, XP_022026140.1, XP_022027041.2, XP_022032728.1, XP_022038418.1, XP_035830399.1, XP_035836713.1, XP_035840769.1, XP_035841544.1, XP_035842750.1, XP_035842895.1, XP_035843715.1, XP_035846033.1,…	GWHPBCHG008108, GWHPBCHG009542, GWHPBCHG022844, GWHPBCHG024592, GWHPBCHG024625, GWHPBCHG025235, GWHPBCHG033236, GWHPBCHG035711, GWHPBCHG036164, GWHPBCHG036937, GWHPBCHG042882, GWHPBCHG047580, GWHPBCHG051057, GWHPBCHG051585, GWHPBCHG055594, GWHPBCHG056237, GWHPBCHG058907, GWHPBCHG060719, GWHPBCHG065694, GWHPBCHG066394	XP_023752176.1, XP_023760694.2, XP_023760696.2			GWHPBCHF004291, GWHPBCHF005393, GWHPBCHF012292, GWHPBCHF013593, GWHPBCHF022425, GWHPBCHF024463, GWHPBCHF033357, GWHPBCHF035885, GWHPBCHF043779, GWHPBCHF056283	GWHPBCHG008108, GWHPBCHG009542, GWHPBCHG022844, GWHPBCHG024592, GWHPBCHG024625, GWHPBCHG025235, GWHPBCHG033236, GWHPBCHG035711, GWHPBCHG036164, GWHPBCHG036937, GWHPBCHG042882, GWHPBCHG047580, GWHPBCHG051057, GWHPBCHG051585, GWHPBCHG055594, GWHPBCHG056237, GWHPBCHG058907, GWHPBCHG060719, GWHPBCHG065694, GWHPBCHG066394
OG0000237		XP_022003758.2, XP_022023837.1, XP_022024259.2, XP_022030553.1, XP_022039410.1, XP_035831438.1, XP_035831439.1, XP_035837942.1, XP_035843919.1, XP_035845323.1	GWHPBCHG003728, GWHPBCHG014536, GWHPBCHG016016, GWHPBCHG016357, GWHPBCHG018229, GWHPBCHG018684, GWHPBCHG023546, GWHPBCHG026994, GWHPBCHG028926, GWHPBCHG029620, GWHPBCHG035469, GWHPBCHG038439, GWHPBCHG041736, GWHPBCHG042049, GWHPBCHG043685, GWHPBCHG045309, GWHPBCHG057063, GWHPBCHG057896, GWHPBCHG058319, GWHPBCHG062470, GWHPBCHG062842, GWHPBCHG064750	XP_023736934.1, XP_023737058.2, XP_023742050.1, XP_023747770.1, XP_023747773.1, XP_023749387.1, XP_023755620.1, XP_023759575.1, XP_023760174.2, XP_023764441.3, XP_042758103.2, XP_052627010.1, XP_052627521.1			GWHPBCHF013158, GWHPBCHF016138, GWHPBCHF017477, GWHPBCHF021434, GWHPBCHF028911, GWHPBCHF031117, GWHPBCHF035103, GWHPBCHF041540, GWHPBCHF042035, GWHPBCHF043196, GWHPBCHF045052, GWHPBCHF050124	GWHPBCHG003728, GWHPBCHG014536, GWHPBCHG016016, GWHPBCHG016357, GWHPBCHG018229, GWHPBCHG018684, GWHPBCHG023546, GWHPBCHG026994, GWHPBCHG028926, GWHPBCHG029620, GWHPBCHG035469, GWHPBCHG038439, GWHPBCHG041736, GWHPBCHG042049, GWHPBCHG043685, GWHPBCHG045309, GWHPBCHG057063, GWHPBCHG057896, GWHPBCHG058319, GWHPBCHG062470, GWHPBCHG062842, GWHPBCHG064750
OG0000238				XP_023731396.1, XP_023732572.1, XP_023733294.1, XP_023733617.2, XP_023734270.1, XP_023737322.1, XP_023739322.1, XP_023739700.1, XP_023740658.1, XP_023740957.1, XP_023741213.1, XP_023741705.1, XP_023741986.1, XP_023742340.1, XP_023742908.1, XP_023743331.1, XP_023746175.1, XP_023746296.1, XP_023746942.1, XP_023747868.1, XP_023748212.1, XP_023750332.1, XP_023750384.1, XP_023750567.1, XP_023753225.1,…			GWHPBCHF004199, GWHPBCHF012821
OG0000239	NP_001154216.1, NP_001185138.1, NP_001318697.1, NP_001327587.1, NP_001331015.1, NP_001332624.1, NP_564453.1, NP_565176.1, NP_566174.1, NP_567344.1, NP_568325.1, NP_568557.1	XP_021992455.1, XP_021992627.1, XP_022009462.1, XP_022009664.1, XP_022009665.1, XP_022010033.1, XP_022019646.1, XP_022038604.1, XP_022039824.1, XP_035835431.1	GWHPBCHG017913, GWHPBCHG017914, GWHPBCHG023356, GWHPBCHG023357, GWHPBCHG023926, GWHPBCHG023947, GWHPBCHG059433	XP_023735473.1, XP_023753461.1, XP_023753462.1, XP_023760493.1, XP_023762331.1, XP_023762345.1, XP_023769111.1	XP_016439209.1, XP_016442525.1, XP_016449395.1, XP_016453116.1, XP_016463148.1, XP_016464962.1, XP_016471784.1, XP_016472655.1, XP_016480798.1, XP_016493850.1, XP_016498470.1, XP_016499792.1, XP_016511113.1, XP_016512745.1, XP_016512746.1	XP_015617058.1, XP_015626226.1, XP_015626227.1, XP_015626229.1, XP_015626230.1, XP_015631131.1, XP_015631132.1, XP_015631133.1, XP_015631134.1, XP_015635726.1, XP_015635727.1, XP_015635728.1, XP_015635729.1, XP_015649807.1, XP_015650299.1, XP_025879604.1	GWHPBCHF020610, GWHPBCHF020987, GWHPBCHF048627, GWHPBCHF051679	GWHPBCHG017913, GWHPBCHG017914, GWHPBCHG023356, GWHPBCHG023357, GWHPBCHG023926, GWHPBCHG023947, GWHPBCHG059433
OG0000240	NP_186859.1	XP_022010646.2, XP_022012770.2, XP_022013973.1, XP_022021186.1, XP_022021862.1, XP_022022244.1, XP_022022759.1, XP_022022760.1, XP_022022880.1, XP_022023802.1, XP_022023803.1, XP_022023804.1, XP_022025266.1, XP_022033380.1, XP_022035580.1, XP_022035581.1, XP_022035582.1, XP_022035583.1, XP_022035584.1, XP_022038837.1, XP_022038839.1	GWHPBCHG022406, GWHPBCHG022407, GWHPBCHG022408, GWHPBCHG022410, GWHPBCHG050284, GWHPBCHG050286, GWHPBCHG050289, GWHPBCHG050293, GWHPBCHG050296, GWHPBCHG050298, GWHPBCHG050301	XP_023732381.1, XP_023732388.1, XP_023742241.1, XP_023742244.1, XP_023742247.1, XP_023742248.1, XP_023770772.1, XP_023770780.1, XP_023770781.1, XP_023772961.1, XP_042756251.1	XP_016464047.1, XP_016490044.1, XP_016495586.1, XP_016496139.1, XP_016508041.1	XP_015613861.1, XP_015630872.1, XP_015630873.1, XP_015630874.1, XP_025879663.1, XP_025879664.1	GWHPBCHF019846, GWHPBCHF019847, GWHPBCHF019848, GWHPBCHF019849, GWHPBCHF041816, GWHPBCHF041817, GWHPBCHF041818, GWHPBCHF041819, GWHPBCHF041820, GWHPBCHF041821, GWHPBCHF041823, GWHPBCHF041825	GWHPBCHG022406, GWHPBCHG022407, GWHPBCHG022408, GWHPBCHG022410, GWHPBCHG050284, GWHPBCHG050286, GWHPBCHG050289, GWHPBCHG050293, GWHPBCHG050296, GWHPBCHG050298, GWHPBCHG050301
OG0000241		XP_021969504.1, XP_021975052.1, XP_021975059.1, XP_021982424.1, XP_022007609.2, XP_022026782.1, XP_022027247.1, XP_022033046.1, XP_035837240.1	GWHPBCHG007801, GWHPBCHG007802, GWHPBCHG011337, GWHPBCHG011338, GWHPBCHG016145, GWHPBCHG023212, GWHPBCHG023213, GWHPBCHG033006, GWHPBCHG038062, GWHPBCHG042324, GWHPBCHG044939, GWHPBCHG044940, GWHPBCHG049084, GWHPBCHG050743, GWHPBCHG051076, GWHPBCHG051116, GWHPBCHG052471, GWHPBCHG052911, GWHPBCHG052912, GWHPBCHG054303	XP_023735004.1, XP_023737574.1, XP_023737651.1, XP_023738513.1, XP_023740413.1, XP_023740852.1, XP_023749531.1, XP_023752843.2, XP_023761072.1, XP_042751847.1, XP_052619611.1, XP_052620724.1, XP_052627203.1	XP_016443916.1, XP_016453109.1, XP_016463664.1, XP_016463665.1, XP_016466914.1, XP_016466918.1, XP_016473269.1, XP_016475298.1, XP_016484548.1, XP_016510406.1, XP_016510407.1, XP_016510408.1		GWHPBCHF022482, GWHPBCHF029955, GWHPBCHF029956, GWHPBCHF029957	GWHPBCHG007801, GWHPBCHG007802, GWHPBCHG011337, GWHPBCHG011338, GWHPBCHG016145, GWHPBCHG023212, GWHPBCHG023213, GWHPBCHG033006, GWHPBCHG038062, GWHPBCHG042324, GWHPBCHG044939, GWHPBCHG044940, GWHPBCHG049084, GWHPBCHG050743, GWHPBCHG051076, GWHPBCHG051116, GWHPBCHG052471, GWHPBCHG052911, GWHPBCHG052912, GWHPBCHG054303
OG0000242		XP_021971279.1, XP_021971367.1, XP_021971614.1, XP_021971667.1, XP_021971683.1, XP_021971804.1, XP_021975150.1, XP_021975209.1, XP_021980105.1, XP_021980324.1, XP_021980658.1, XP_021980823.1, XP_021984863.1, XP_021985071.1, XP_021985131.1, XP_021985527.1, XP_021986085.1, XP_021986727.1, XP_021986933.1, XP_021991403.1, XP_021991924.1, XP_021995159.1, XP_021995892.1, XP_021995966.1, XP_021996073.1,…
OG0000243		XP_021973706.1, XP_021982910.1, XP_021982912.2, XP_021982914.1, XP_021982925.1, XP_021983930.2, XP_021983939.2, XP_021983947.2, XP_021996718.1, XP_021996719.1, XP_021996721.1, XP_021996722.1, XP_021996723.1, XP_021996725.2, XP_021996885.1, XP_021996886.1, XP_021996914.1, XP_021996915.2, XP_021996918.1, XP_021996925.1, XP_021996926.2, XP_022001706.1, XP_022001766.1, XP_022025897.1, XP_022025907.1,…	GWHPBCHG038775, GWHPBCHG039494, GWHPBCHG039495	XP_023731572.1, XP_023731575.1, XP_023731576.1, XP_023731577.1, XP_023731579.1, XP_023731650.1, XP_023731651.1, XP_023737622.1, XP_023737623.1, XP_023737637.1, XP_023737643.1, XP_023741228.1, XP_023746237.2, XP_023750534.3, XP_023750539.2, XP_023750541.1, XP_023750544.1, XP_023750628.1, XP_023758473.1, XP_023758493.2, XP_023765418.1, XP_023765419.1, XP_023765420.1, XP_042753398.1, XP_042753536.1,…			GWHPBCHF050880, GWHPBCHF051014	GWHPBCHG038775, GWHPBCHG039494, GWHPBCHG039495
OG0000244		XP_021975327.1, XP_021979250.1, XP_021979799.1, XP_021980041.2, XP_021980184.1, XP_021985232.2, XP_021985453.1, XP_021985733.2, XP_021986756.1, XP_021995076.1, XP_021995479.2, XP_021995650.1, XP_021996052.1, XP_021996220.1, XP_021996919.2, XP_021997066.1, XP_021997856.1, XP_022003691.1, XP_022003918.1, XP_022004280.1, XP_022006574.1, XP_022010495.1, XP_022010897.1, XP_022014823.1, XP_022019324.1,…
OG0000245		XP_022018562.1, XP_022018585.1, XP_022018590.1, XP_022018594.1, XP_022018600.1, XP_022018614.1, XP_022020085.2, XP_022020091.2, XP_022020096.1, XP_022020104.1, XP_022020105.1, XP_022022854.1, XP_022023167.1, XP_022023291.1, XP_022024799.1, XP_022025161.1, XP_035840851.1	GWHPBCHG011340, GWHPBCHG029979, GWHPBCHG029982, GWHPBCHG029983, GWHPBCHG029984, GWHPBCHG029985, GWHPBCHG029988, GWHPBCHG029991	XP_023757114.1, XP_023766137.1, XP_023766140.1, XP_023771500.1	XP_016433126.1, XP_016441858.1, XP_016452122.1, XP_016456421.1, XP_016462914.1, XP_016463651.1, XP_016467473.1, XP_016475868.1, XP_016483174.1, XP_016483175.1, XP_016488969.1, XP_016490961.1, XP_016493889.1, XP_016493890.1, XP_016494419.1, XP_016502753.1, XP_016504996.1, XP_016515392.1, XP_016515870.1	XP_015618729.1, XP_015619557.1, XP_015638387.1, XP_015638551.1, XP_015645070.1, XP_015645071.1, XP_015645364.1, XP_015645977.1, XP_015646751.1, XP_015649107.1, XP_015649627.1, XP_025878046.1, XP_025882978.1	GWHPBCHF010798, GWHPBCHF025852, GWHPBCHF025853, GWHPBCHF025855, GWHPBCHF025856, GWHPBCHF025858, GWHPBCHF025860, GWHPBCHF025862, GWHPBCHF025863	GWHPBCHG011340, GWHPBCHG029979, GWHPBCHG029982, GWHPBCHG029983, GWHPBCHG029984, GWHPBCHG029985, GWHPBCHG029988, GWHPBCHG029991
OG0000246	NP_001030614.1, NP_001190313.1, NP_001327831.1, NP_001330691.1, NP_001330692.1, NP_001330693.1, NP_001330694.1, NP_001330695.1, NP_186780.3, NP_568308.1	XP_021983353.1, XP_021983354.1, XP_021983355.1, XP_021983356.1, XP_022005465.1, XP_022005467.1, XP_022005469.1, XP_022005470.1, XP_022026439.1, XP_022026440.1, XP_022026441.1, XP_022026442.1, XP_035833669.1, XP_035833670.1, XP_035833671.1, XP_035833672.1, XP_035839220.1, XP_035839221.1, XP_035839222.1	GWHPBCHG019172, GWHPBCHG019173, GWHPBCHG019174, GWHPBCHG019175, GWHPBCHG019176, GWHPBCHG022197, GWHPBCHG022198	XP_023753606.1, XP_023753614.1, XP_023753621.1, XP_023753624.1, XP_052624503.1, XP_052624504.1, XP_052624505.1	XP_016434884.1, XP_016434885.1, XP_016434886.1, XP_016434887.1, XP_016434888.1, XP_016434889.1, XP_016434890.1, XP_016434891.1, XP_016497433.1, XP_016497434.1, XP_016497435.1, XP_016497436.1, XP_016506064.1, XP_016506065.1, XP_016506066.1, XP_016508829.1, XP_016508830.1	XP_015611981.1, XP_015632355.1, XP_015632356.1, XP_015632357.1	GWHPBCHF001791, GWHPBCHF001792, GWHPBCHF001793, GWHPBCHF019479, GWHPBCHF019480, GWHPBCHF019481	GWHPBCHG019172, GWHPBCHG019173, GWHPBCHG019174, GWHPBCHG019175, GWHPBCHG019176, GWHPBCHG022197, GWHPBCHG022198
OG0000247	NP_001031883.1, NP_001031884.1, NP_001078583.1, NP_001321762.1, NP_001326777.1, NP_001330235.1, NP_001330236.1, NP_001330237.1, NP_001330238.1, NP_173785.1, NP_177198.1, NP_186799.2, NP_568303.2, NP_849872.1, NP_850490.1, NP_850491.1, NP_974119.1, NP_974782.1	XP_021983407.1, XP_021999142.1, XP_021999143.1, XP_022012905.1, XP_022012906.1, XP_022020496.1, XP_022020497.1, XP_022020498.1, XP_022020500.1, XP_022020501.1, XP_022022524.1	GWHPBCHG030900, GWHPBCHG030901, GWHPBCHG030902, GWHPBCHG048344, GWHPBCHG050568, GWHPBCHG050569	XP_023740332.1, XP_023755825.1, XP_023755826.1, XP_023762258.1, XP_023762260.1, XP_023771846.1, XP_042756759.1	XP_016435132.1, XP_016435136.1, XP_016437269.1, XP_016442374.1, XP_016442375.1, XP_016443404.1, XP_016443405.1, XP_016448484.1, XP_016486232.1, XP_016492890.1, XP_016492964.1, XP_016493022.1, XP_016493094.1, XP_016493167.1, XP_016496915.1, XP_016503050.1, XP_016503057.1, XP_016504732.1	XP_015617238.1, XP_015617246.1, XP_015617255.1, XP_015617263.1, XP_025883159.1	GWHPBCHF016766, GWHPBCHF019397, GWHPBCHF026605, GWHPBCHF040425, GWHPBCHF040426, GWHPBCHF042022	GWHPBCHG030900, GWHPBCHG030901, GWHPBCHG030902, GWHPBCHG048344, GWHPBCHG050568, GWHPBCHG050569
OG0000248	NP_001154792.1, NP_001154793.1, NP_001189985.1, NP_001190308.1, NP_001326912.1, NP_001327403.1, NP_001327404.1, NP_001332743.1, NP_189362.1, NP_201137.5, NP_566151.1, NP_568297.1	XP_021982400.1, XP_021982401.1, XP_021982402.1, XP_022012084.1, XP_022012095.1, XP_022025323.1, XP_022033930.1	GWHPBCHG021916, GWHPBCHG021917, GWHPBCHG021918, GWHPBCHG021919, GWHPBCHG021920, GWHPBCHG021921	XP_023733573.1, XP_023733574.1, XP_023733575.1, XP_023741214.1, XP_023745314.1, XP_023745322.1, XP_023745332.1, XP_042754576.1, XP_042755270.1, XP_042755271.1, XP_052626699.1, XP_052626700.1, XP_052626701.1, XP_052626702.1	XP_016435265.1, XP_016436981.1, XP_016436982.1, XP_016436983.1, XP_016464157.1, XP_016464158.1, XP_016464159.1, XP_016465071.1, XP_016465072.1, XP_016465073.1, XP_016465074.1, XP_016467558.1, XP_016472979.1, XP_016472980.1, XP_016472981.1, XP_016472982.1, XP_016472983.1, XP_016472984.1, XP_016472985.1, XP_016472986.1, XP_016501218.1, XP_016501219.1, XP_016501220.1, XP_016501221.1, XP_016501222.1,…	XP_015625405.1, XP_015625406.1, XP_015649753.1	GWHPBCHF019270, GWHPBCHF019271, GWHPBCHF052879	GWHPBCHG021916, GWHPBCHG021917, GWHPBCHG021918, GWHPBCHG021919, GWHPBCHG021920, GWHPBCHG021921
OG0000249	NP_001189654.1, NP_001324864.1, NP_001324865.1, NP_001326750.1, NP_180761.2, NP_191883.2	XP_021972471.1, XP_021976490.1, XP_021987450.1, XP_021987452.1, XP_022029659.1, XP_022035220.1, XP_022035221.1, XP_022035222.1	GWHPBCHG009603, GWHPBCHG038243, GWHPBCHG040212, GWHPBCHG056539, GWHPBCHG056540	XP_023740987.1, XP_023750845.1, XP_023773021.1, XP_023773225.1, XP_052623446.1	XP_016466662.1, XP_016492210.1, XP_016492275.1, XP_016492330.1, XP_016492390.1, XP_016492442.1, XP_016492507.1, XP_016492577.1, XP_016492632.1, XP_016498863.1, XP_016498864.1, XP_016498865.1, XP_016507517.1	XP_015629120.1, XP_015629121.1, XP_015632239.1, XP_015632240.1, XP_015632242.1, XP_015632243.1, XP_015632425.1, XP_015632426.1, XP_015632427.1, XP_015632428.1, XP_015632429.1, XP_015632430.1, XP_015632431.1, XP_015632432.1, XP_015632433.1, XP_015632434.1, XP_015632435.1, XP_015644836.1, XP_025876479.1, XP_025876480.1, XP_025879424.1, XP_025879912.1, XP_025879913.1, XP_025879914.1, XP_025879915.1	GWHPBCHF009100, GWHPBCHF009101, GWHPBCHF009102, GWHPBCHF027192, GWHPBCHF027198, GWHPBCHF033369, GWHPBCHF046640, GWHPBCHF046641, GWHPBCHF046642, GWHPBCHF051473	GWHPBCHG009603, GWHPBCHG038243, GWHPBCHG040212, GWHPBCHG056539, GWHPBCHG056540
OG0000250	NP_001318676.1, NP_001325463.1, NP_178997.2	XP_021985292.1, XP_021991123.1, XP_021991124.1, XP_022008541.1, XP_022011793.1, XP_022011794.1, XP_022011795.1, XP_022011797.1, XP_022018436.1, XP_022018437.1, XP_022025559.1, XP_022025560.1, XP_022025561.1, XP_022033236.1, XP_035831446.1, XP_035833771.1, XP_035839887.1, XP_035842621.1, XP_035843307.1	GWHPBCHG007488	XP_023735879.1, XP_023735903.1, XP_023749398.2, XP_023756508.1, XP_023770588.2, XP_052625866.1	XP_016447682.1, XP_016470739.1, XP_016483769.1, XP_016512270.1	XP_015610952.1, XP_015610953.1, XP_015610954.1, XP_015611947.1, XP_015616263.1, XP_015622078.1, XP_015623909.1, XP_015623917.1, XP_015623934.1, XP_015624523.1, XP_015632017.2, XP_015632206.1, XP_015632214.1, XP_015635214.1, XP_015636855.1, XP_015638597.1, XP_015638802.1, XP_015641197.1, XP_015641198.1, XP_015643969.1, XP_015645534.1, XP_015645909.1, XP_025875799.1, XP_025876643.1, XP_025877665.1,…	GWHPBCHF001440, GWHPBCHF018934, GWHPBCHF028816, GWHPBCHF045610	GWHPBCHG007488
OG0000251	NP_001319061.1, NP_001321054.1, NP_001321055.1, NP_001321362.1, NP_001321364.1, NP_001321365.1, NP_001321366.1, NP_192602.1, NP_564159.1, NP_565166.1, NP_849899.1	XP_021992319.1, XP_021993548.1, XP_021993549.1, XP_021993550.1, XP_022019038.1, XP_022019042.1, XP_035842159.1, XP_035842164.1, XP_035842166.1	GWHPBCHG033337, GWHPBCHG033338, GWHPBCHG037461, GWHPBCHG037463, GWHPBCHG061172, GWHPBCHG061173, GWHPBCHG061174	XP_023759814.1, XP_023759833.1, XP_023760864.1, XP_023760865.1, XP_023772628.1, XP_023772629.1	XP_016435141.1, XP_016435837.1, XP_016435838.1, XP_016435839.1, XP_016461847.1, XP_016466937.1, XP_016466938.1, XP_016466939.1, XP_016466940.1, XP_016466941.1, XP_016471374.1, XP_016471376.1, XP_016471377.1, XP_016471378.1, XP_016510605.1, XP_016510606.1, XP_016510607.1	XP_015631772.1, XP_015631773.1, XP_015650733.1, XP_015650736.1, XP_015650737.1, XP_015650738.1, XP_015650739.1, XP_015650740.1, XP_015650741.1, XP_015650742.1, XP_015650743.1, XP_015650744.1, XP_015650745.1, XP_015650746.1, XP_015650747.1, XP_025879676.1	GWHPBCHF028906, GWHPBCHF032720, GWHPBCHF032721, GWHPBCHF032722	GWHPBCHG033337, GWHPBCHG033338, GWHPBCHG037461, GWHPBCHG037463, GWHPBCHG061172, GWHPBCHG061173, GWHPBCHG061174
OG0000252	NP_001332431.1, NP_001332432.1, NP_192980.1, NP_193990.1, NP_199959.2, NP_851171.1, NP_974922.1	XP_021974182.1, XP_022006617.1, XP_022006619.1, XP_022006620.1, XP_022022795.1, XP_022022800.1, XP_022029604.1, XP_035839456.1, XP_035843623.1, XP_035843624.1	GWHPBCHG001705, GWHPBCHG021427, GWHPBCHG045026, GWHPBCHG058796, GWHPBCHG058797, GWHPBCHG058798	XP_023755409.1, XP_023755415.1, XP_023762434.1, XP_023765372.2, XP_023765373.2, XP_023765374.1, XP_042753355.1, XP_052620725.1, XP_052622145.1, XP_052622146.1	XP_016453952.1, XP_016453953.1, XP_016453954.1, XP_016453955.1, XP_016453956.1, XP_016453958.1, XP_016453959.1, XP_016453960.1, XP_016453961.1, XP_016453962.1, XP_016471065.1, XP_016471066.1, XP_016471067.1, XP_016471068.1, XP_016495833.1, XP_016495834.1, XP_016495835.1, XP_016495836.1, XP_016495837.1, XP_016495838.1, XP_016511867.1, XP_016511868.1, XP_016511869.1, XP_016511870.1, XP_016511871.1,…	XP_015612912.1, XP_015612914.1, XP_015612915.1, XP_015623255.1, XP_015647909.1	GWHPBCHF003306, GWHPBCHF018709, GWHPBCHF037534, GWHPBCHF048092, GWHPBCHF048093	GWHPBCHG001705, GWHPBCHG021427, GWHPBCHG045026, GWHPBCHG058796, GWHPBCHG058797, GWHPBCHG058798
OG0000253	NP_174286.1, NP_564339.1, NP_564340.1, NP_565786.1, NP_565787.1	XP_021976551.1, XP_022012027.1, XP_022012029.1, XP_022012031.1, XP_022020504.1, XP_022023096.1, XP_022035369.1, XP_022035370.1	GWHPBCHG007165, GWHPBCHG007166, GWHPBCHG007167, GWHPBCHG007169, GWHPBCHG007170, GWHPBCHG029847, GWHPBCHG029857, GWHPBCHG029861, GWHPBCHG055181, GWHPBCHG055182	XP_023739911.1, XP_023739931.1, XP_023739932.1, XP_023746921.1, XP_023766217.1, XP_023766218.1, XP_023766219.1, XP_023766220.1, XP_023773103.1, XP_042752500.1, XP_052621513.1, XP_052621514.1, XP_052621515.1, XP_052621516.1, XP_052621517.1, XP_052621518.1, XP_052621522.1	XP_016438397.1, XP_016445667.1, XP_016447636.1, XP_016447818.1, XP_016448162.1, XP_016448384.1, XP_016448715.1, XP_016448716.1, XP_016450165.1, XP_016451586.1, XP_016456390.1, XP_016469529.1, XP_016486500.1, XP_016487087.1, XP_016487828.1, XP_016487829.1, XP_016487830.1, XP_016490804.1, XP_016490806.1, XP_016490807.1	XP_015611833.1, XP_015621226.1, XP_015648289.1	GWHPBCHF025779, GWHPBCHF025780, GWHPBCHF025781, GWHPBCHF045569	GWHPBCHG007165, GWHPBCHG007166, GWHPBCHG007167, GWHPBCHG007169, GWHPBCHG007170, GWHPBCHG029847, GWHPBCHG029857, GWHPBCHG029861, GWHPBCHG055181, GWHPBCHG055182
OG0000254		XP_021971321.1, XP_021974511.1, XP_021975315.1, XP_021978669.1, XP_021979357.1, XP_021979846.1, XP_021984776.1, XP_021985566.1, XP_021985574.1, XP_021986792.1, XP_021986903.1, XP_021990848.1, XP_021991194.1, XP_021991280.1, XP_021991282.1, XP_021991472.1, XP_021991691.1, XP_021991793.1, XP_021991859.1, XP_021992061.1, XP_021996091.1, XP_021996260.1, XP_021996338.1, XP_021997336.1, XP_021998936.1,…
OG0000255		XP_021980354.1, XP_022041659.2, XP_035835841.1, XP_035841794.1, XP_035844960.1	GWHPBCHG003413, GWHPBCHG003639, GWHPBCHG003998, GWHPBCHG011240, GWHPBCHG012917, GWHPBCHG029033, GWHPBCHG033170, GWHPBCHG034289, GWHPBCHG035911, GWHPBCHG037368, GWHPBCHG038595, GWHPBCHG043135, GWHPBCHG046483, GWHPBCHG051169, GWHPBCHG055676, GWHPBCHG056551, GWHPBCHG061791, GWHPBCHG062063	XP_023729570.1, XP_023731068.1, XP_023731977.1, XP_023732947.1, XP_023735456.1, XP_023738920.1, XP_023739167.1, XP_023742919.2, XP_023749430.1, XP_023751173.3, XP_023762031.1, XP_023765087.1, XP_023766435.1, XP_023766995.2, XP_042752694.1, XP_052621027.1, XP_052621032.1, XP_052621086.1, XP_052621644.1, XP_052624882.1, XP_052625946.1, XP_052626827.1, XP_052627576.1, XP_052627754.1	XP_016448688.1, XP_016514044.1	XP_015619165.1, XP_015638198.1, XP_025877593.1, XP_025881183.1	GWHPBCHF011233, GWHPBCHF013692, GWHPBCHF029459, GWHPBCHF031460, GWHPBCHF036052, GWHPBCHF050060	GWHPBCHG003413, GWHPBCHG003639, GWHPBCHG003998, GWHPBCHG011240, GWHPBCHG012917, GWHPBCHG029033, GWHPBCHG033170, GWHPBCHG034289, GWHPBCHG035911, GWHPBCHG037368, GWHPBCHG038595, GWHPBCHG043135, GWHPBCHG046483, GWHPBCHG051169, GWHPBCHG055676, GWHPBCHG056551, GWHPBCHG061791, GWHPBCHG062063
OG0000256					XP_016432864.1, XP_016434127.1, XP_016434139.1, XP_016434224.1, XP_016437681.1, XP_016439439.1, XP_016439704.1, XP_016440797.1, XP_016442420.1, XP_016442464.1, XP_016443551.1, XP_016445062.1, XP_016448537.1, XP_016449082.1, XP_016449999.1, XP_016451070.1, XP_016451347.1, XP_016452295.1, XP_016453656.1, XP_016454258.1, XP_016454540.1, XP_016455941.1, XP_016456946.1, XP_016458367.1, XP_016458775.1,…
OG0000257					XP_016433140.1, XP_016434665.1, XP_016437688.1, XP_016438203.1, XP_016438553.1, XP_016439460.1, XP_016440356.1, XP_016440463.1, XP_016440753.1, XP_016441130.1, XP_016441265.1, XP_016443048.1, XP_016444748.1, XP_016447241.1, XP_016448117.1, XP_016448960.1, XP_016450812.1, XP_016451068.1, XP_016452121.1, XP_016457476.1, XP_016457624.1, XP_016458351.1, XP_016458405.1, XP_016459541.1, XP_016461065.1,…
OG0000258	NP_001030770.1, NP_001154647.1, NP_001154648.1, NP_001319644.1, NP_001319948.1, NP_001319949.1, NP_001326520.1, NP_001326835.1, NP_001326836.1, NP_001326837.1, NP_172803.1, NP_188802.1, NP_189231.1, NP_567464.1, NP_849390.1, NP_973816.1	XP_021973601.1, XP_021975939.1, XP_021998076.1, XP_022011538.1, XP_022020973.1, XP_022028468.1, XP_022028470.1, XP_022036304.1, XP_035832205.1	GWHPBCHG011283, GWHPBCHG011284, GWHPBCHG036744, GWHPBCHG036745, GWHPBCHG043271, GWHPBCHG043272, GWHPBCHG050775, GWHPBCHG050776	XP_023739553.1, XP_023739554.1, XP_023741271.1, XP_023741277.1, XP_023763551.1, XP_023772477.1, XP_052625430.1, XP_052625431.1	XP_016438318.1, XP_016454171.1, XP_016454839.1, XP_016455739.1, XP_016476904.1, XP_016477639.1, XP_016477645.1, XP_016480846.1, XP_016500646.1, XP_016500647.1, XP_016500648.1, XP_016500650.1	XP_015632260.1, XP_015632261.1, XP_015632262.1, XP_015636613.1, XP_015647881.1, XP_015647883.1, XP_015647884.1, XP_015650434.1	GWHPBCHF016957, GWHPBCHF032013, GWHPBCHF036091, GWHPBCHF036092, GWHPBCHF036093, GWHPBCHF042124, GWHPBCHF042125	GWHPBCHG011283, GWHPBCHG011284, GWHPBCHG036744, GWHPBCHG036745, GWHPBCHG043271, GWHPBCHG043272, GWHPBCHG050775, GWHPBCHG050776
OG0000259	NP_001030893.1, NP_001030981.1, NP_001189740.1, NP_001318322.1, NP_001322793.1, NP_001324937.1, NP_001324938.1, NP_001324939.1, NP_001324940.1, NP_001324941.1, NP_001324942.1, NP_001324943.1, NP_001324944.1, NP_001324945.1, NP_001324946.1, NP_001324947.1, NP_001324948.1, NP_001324949.1, NP_001324950.1, NP_001324958.1, NP_001325734.1, NP_001325736.1, NP_172155.1, NP_181728.1, NP_565995.1, NP_56708…	XP_021970207.1, XP_021970208.1, XP_021972158.1, XP_021972348.1, XP_021986103.1, XP_021988943.1, XP_021988944.1, XP_021988945.1, XP_021988946.1, XP_021988947.1, XP_021999992.1, XP_022013394.1, XP_022013395.1, XP_022026581.1	GWHPBCHG004074, GWHPBCHG010527	XP_023730937.1, XP_023740060.1, XP_023740066.1, XP_023743063.1, XP_023743064.1, XP_023772336.1	XP_016432520.1, XP_016434758.1, XP_016454146.1, XP_016458055.1, XP_016468580.1, XP_016474406.1, XP_016482328.1, XP_016482329.1, XP_016482331.1, XP_016492643.1, XP_016492644.1	XP_015611903.1, XP_015611905.1, XP_015621476.1, XP_015621477.1, XP_015621478.1, XP_015627379.1, XP_015629215.1, XP_015632844.1, XP_025878378.1, XP_025879516.1, XP_025879517.1	GWHPBCHF005016, GWHPBCHF028097, GWHPBCHF028098	GWHPBCHG004074, GWHPBCHG010527
OG0000260	NP_001078247.1, NP_001318843.1, NP_001320442.1, NP_001327289.1, NP_001327290.1, NP_001328554.1, NP_001329121.1, NP_171680.1, NP_190187.1, NP_194289.2, NP_566882.1, NP_567182.1, NP_568769.1, NP_568916.2, NP_851227.1, NP_851228.1	XP_021974273.2, XP_021982176.1, XP_021982177.1, XP_021989218.1, XP_021993162.1, XP_021996765.1, XP_021997881.1, XP_022006690.1, XP_022006691.1, XP_022011028.1, XP_022022380.1, XP_022037243.1, XP_022037787.2	GWHPBCHG000352, GWHPBCHG000353, GWHPBCHG000909, GWHPBCHG045504	XP_023748056.2, XP_023748784.1, XP_023749812.1, XP_023752059.1, XP_023752442.1, XP_023761040.1, XP_023761041.1, XP_052623364.1	XP_016433114.1, XP_016433115.1, XP_016434143.1, XP_016443652.1, XP_016456578.1, XP_016460006.1, XP_016460338.1, XP_016460339.1, XP_016460525.1, XP_016465614.1, XP_016465686.1, XP_016469028.1, XP_016469711.1, XP_016478252.1, XP_016479920.1, XP_016482154.1, XP_016501208.1, XP_016501611.1, XP_016503290.1, XP_016505599.1, XP_016511808.1, XP_016511809.1	XP_015622816.1, XP_015632174.1, XP_015637229.2, XP_015639583.1, XP_015645783.1	GWHPBCHF009789, GWHPBCHF018940, GWHPBCHF029738, GWHPBCHF037850	GWHPBCHG000352, GWHPBCHG000353, GWHPBCHG000909, GWHPBCHG045504
OG0000261	NP_001319388.1, NP_001321045.1, NP_565133.1, NP_849892.1	XP_021987055.1, XP_021990295.1, XP_022009928.1, XP_022009931.1	GWHPBCHG018189, GWHPBCHG018190, GWHPBCHG018191, GWHPBCHG018192, GWHPBCHG018193, GWHPBCHG018196, GWHPBCHG018197, GWHPBCHG018199, GWHPBCHG018200, GWHPBCHG018201, GWHPBCHG018202, GWHPBCHG018203, GWHPBCHG018204, GWHPBCHG018205	XP_023766608.1, XP_023766668.1, XP_023766719.1, XP_023767372.1, XP_023767407.1, XP_023767408.1, XP_023767409.1, XP_023767410.1, XP_023767411.1, XP_023767412.1, XP_023767413.1, XP_023767414.1, XP_023767415.1, XP_023767416.1, XP_023767417.1, XP_042755171.1, XP_042755172.1, XP_042755173.1	XP_016464500.1, XP_016464501.1, XP_016464502.1, XP_016464503.1, XP_016475924.1, XP_016475925.1, XP_016475926.1, XP_016475927.1, XP_016475928.1, XP_016475929.1	XP_015612495.1	GWHPBCHF015982, GWHPBCHF015983, GWHPBCHF015984, GWHPBCHF015985, GWHPBCHF015986, GWHPBCHF015987, GWHPBCHF015988, GWHPBCHF015990, GWHPBCHF015991, GWHPBCHF015992, GWHPBCHF015993	GWHPBCHG018189, GWHPBCHG018190, GWHPBCHG018191, GWHPBCHG018192, GWHPBCHG018193, GWHPBCHG018196, GWHPBCHG018197, GWHPBCHG018199, GWHPBCHG018200, GWHPBCHG018201, GWHPBCHG018202, GWHPBCHG018203, GWHPBCHG018204, GWHPBCHG018205
OG0000262	NP_001319923.1, NP_001321559.1, NP_001326605.1, NP_001326606.1, NP_001326607.1, NP_001326608.1, NP_001327950.1, NP_001327951.1, NP_001327952.1, NP_001327953.1, NP_001327954.1, NP_001327955.1, NP_001327956.1, NP_001327957.1, NP_189029.1, NP_564447.1, NP_565027.1, NP_567411.1	XP_021970700.1, XP_021972425.1, XP_021981798.1, XP_021981799.1, XP_022009254.2, XP_022009255.2, XP_022009256.1, XP_022012346.1, XP_022016418.1, XP_035838730.1	GWHPBCHG004274, GWHPBCHG009081, GWHPBCHG037611	XP_023736654.1, XP_023736655.1, XP_023736656.1, XP_023736657.1, XP_023740139.1, XP_023763569.1, XP_023763578.1, XP_023763579.1, XP_023765137.1, XP_042755092.1, XP_052624356.1	XP_016455141.1, XP_016455143.1, XP_016463102.1, XP_016469934.1, XP_016469935.1, XP_016475632.1, XP_016475741.1, XP_016475742.1, XP_016492341.1	XP_015617882.1, XP_015617884.1, XP_015620986.1, XP_015627149.1, XP_015627150.1, XP_015627151.1, XP_015627152.1, XP_015627153.1, XP_015634282.2, XP_015634283.2, XP_015634284.1, XP_015634286.1, XP_015634287.1, XP_015640685.1, XP_025879322.1, XP_025879323.1, XP_025879324.1, XP_025880317.1	GWHPBCHF005183, GWHPBCHF008683, GWHPBCHF015062, GWHPBCHF032867	GWHPBCHG004274, GWHPBCHG009081, GWHPBCHG037611
OG0000263	NP_001319947.1, NP_001328018.1, NP_001329276.1, NP_001329277.1, NP_172204.1, NP_172206.1, NP_180535.1, NP_180536.1, NP_188812.1, NP_188813.1, NP_188815.2, NP_188816.1, NP_188817.1, NP_193261.2, NP_193263.1, NP_563784.2	XP_021987490.1, XP_021998812.1, XP_022002422.1, XP_022002592.1, XP_022002609.1, XP_022002610.1, XP_022002611.1, XP_022002612.1, XP_022002613.2, XP_022005083.1, XP_022027088.1, XP_022029998.1, XP_022029999.1, XP_022030000.1, XP_022030001.1, XP_022030002.1, XP_022030004.1, XP_022030005.2, XP_022030006.1, XP_022030007.1, XP_022030008.1, XP_022030009.1	GWHPBCHG005489, GWHPBCHG005494, GWHPBCHG052296, GWHPBCHG052310, GWHPBCHG052311	XP_023742943.1, XP_023763162.1, XP_023763165.1, XP_023763166.1, XP_023763167.1, XP_023763169.2, XP_023763170.1, XP_023770763.1, XP_023770764.1	XP_016441426.1, XP_016458911.1, XP_016475119.1, XP_016477283.1, XP_016477284.1, XP_016484310.1, XP_016484311.1, XP_016484315.1, XP_016491544.1, XP_016493636.1, XP_016498099.1, XP_016498100.1, XP_016502973.1, XP_016507420.1, XP_016515296.1	XP_015645762.1	GWHPBCHF005955, GWHPBCHF005957, GWHPBCHF043215	GWHPBCHG005489, GWHPBCHG005494, GWHPBCHG052296, GWHPBCHG052310, GWHPBCHG052311
OG0000264	NP_001320752.1, NP_001322407.1, NP_001322408.1, NP_001323911.1, NP_001323913.1, NP_001323914.1, NP_001323915.1, NP_001327192.1, NP_001327193.1, NP_001328203.1, NP_001328373.1, NP_171753.1, NP_171754.1, NP_182223.1, NP_191774.2, NP_192091.1, NP_192092.1, NP_193539.6	XP_021987749.2, XP_021987750.1, XP_022010379.2, XP_022011614.1, XP_022037607.1, XP_022037608.1, XP_022037609.1, XP_022037610.1, XP_022037612.1, XP_035839815.1, XP_035846437.1, XP_035846438.1, XP_035846439.1	GWHPBCHG000120, GWHPBCHG000121, GWHPBCHG000213, GWHPBCHG000214, GWHPBCHG000219, GWHPBCHG000220, GWHPBCHG000396, GWHPBCHG000397, GWHPBCHG000402, GWHPBCHG000403, GWHPBCHG031166, GWHPBCHG031167	XP_023732609.1, XP_023732681.1, XP_023732682.1, XP_042751796.1, XP_052623558.1	XP_016435549.1, XP_016441068.1, XP_016477291.1, XP_016477292.1, XP_016509607.1	XP_015612048.1, XP_015612057.1, XP_015612066.1, XP_015617089.1, XP_015640224.1, XP_025876047.1	GWHPBCHF005801, GWHPBCHF005802, GWHPBCHF005803, GWHPBCHF005804, GWHPBCHF026901	GWHPBCHG000120, GWHPBCHG000121, GWHPBCHG000213, GWHPBCHG000214, GWHPBCHG000219, GWHPBCHG000220, GWHPBCHG000396, GWHPBCHG000397, GWHPBCHG000402, GWHPBCHG000403, GWHPBCHG031166, GWHPBCHG031167
OG0000265		XP_021971137.1, XP_021971138.1, XP_021971256.1, XP_021972270.1, XP_021972271.1, XP_021972272.1, XP_021972273.1, XP_021972274.1, XP_021972275.1, XP_021972276.1, XP_021972277.1, XP_021972279.1, XP_021972280.1, XP_021972281.1, XP_021972282.1, XP_021972283.1, XP_021972284.1, XP_021972285.1, XP_021972286.1, XP_021972287.1, XP_021972289.1, XP_021972290.1, XP_021972292.1, XP_021972293.1, XP_021972294.1,…
OG0000266		XP_021974456.1, XP_021978981.1, XP_021979303.1, XP_021980375.1, XP_021980633.1, XP_021980679.1, XP_021980688.1, XP_021984936.1, XP_021987857.1, XP_021988560.1, XP_021995239.1, XP_021995508.1, XP_022001730.1, XP_022003419.1, XP_022003474.1, XP_022004618.1, XP_022004620.1, XP_022007959.1, XP_022008265.1, XP_022008336.1, XP_022008974.1, XP_022013845.1, XP_022014022.1, XP_022014302.1, XP_022014553.1,…	GWHPBCHG012885, GWHPBCHG041651	XP_023730167.1, XP_023731483.1, XP_023737328.1, XP_023737957.1, XP_023738176.1, XP_023741657.1, XP_023744043.1, XP_023744537.1, XP_023746047.1, XP_023746244.1, XP_023747809.1, XP_023749695.1, XP_023756132.1, XP_023758855.1, XP_023761662.1, XP_023762079.1, XP_023762939.1, XP_023763649.1, XP_023764910.1, XP_023766432.1, XP_023769616.2, XP_023770999.1, XP_023771663.1, XP_023771667.1, XP_052621038.1,…			GWHPBCHF019698, GWHPBCHF055410	GWHPBCHG012885, GWHPBCHG041651
OG0000267		XP_021987526.1, XP_022001056.2, XP_022003785.2, XP_022035957.1, XP_022038306.1, XP_035832196.1, XP_035832197.1, XP_035838289.1	GWHPBCHG063266, GWHPBCHG063267, GWHPBCHG063268, GWHPBCHG063269, GWHPBCHG063270, GWHPBCHG063271, GWHPBCHG063272, GWHPBCHG063273, GWHPBCHG063274, GWHPBCHG063275, GWHPBCHG063276, GWHPBCHG063277, GWHPBCHG063278, GWHPBCHG063279, GWHPBCHG063280, GWHPBCHG063281, GWHPBCHG063288, GWHPBCHG063289, GWHPBCHG063290, GWHPBCHG063302, GWHPBCHG063303, GWHPBCHG063304, GWHPBCHG063305, GWHPBCHG063311, GWHPBCHG063312,…	XP_023731546.2, XP_023735326.1, XP_023735327.1, XP_023759566.1, XP_023768878.1, XP_042754115.1, XP_042758157.1, XP_052621624.1			GWHPBCHF053647, GWHPBCHF053648, GWHPBCHF053649, GWHPBCHF053652, GWHPBCHF053654, GWHPBCHF053914	GWHPBCHG063266, GWHPBCHG063267, GWHPBCHG063268, GWHPBCHG063269, GWHPBCHG063270, GWHPBCHG063271, GWHPBCHG063272, GWHPBCHG063273, GWHPBCHG063274, GWHPBCHG063275, GWHPBCHG063276, GWHPBCHG063277, GWHPBCHG063278, GWHPBCHG063279, GWHPBCHG063280, GWHPBCHG063281, GWHPBCHG063288, GWHPBCHG063289, GWHPBCHG063290, GWHPBCHG063302, GWHPBCHG063303, GWHPBCHG063304, GWHPBCHG063305, GWHPBCHG063311, GWHPBCHG063312,…
OG0000268			GWHPBCHG014112, GWHPBCHG015337, GWHPBCHG025315, GWHPBCHG036465, GWHPBCHG036469, GWHPBCHG036740, GWHPBCHG042369, GWHPBCHG042498, GWHPBCHG042788, GWHPBCHG042815, GWHPBCHG042834, GWHPBCHG042994, GWHPBCHG043828, GWHPBCHG050808, GWHPBCHG051173, GWHPBCHG051196, GWHPBCHG055424, GWHPBCHG057069, GWHPBCHG058342, GWHPBCHG065155	XP_023740067.1, XP_023750831.1, XP_052619578.1, XP_052621090.1, XP_052623742.1			GWHPBCHF003042, GWHPBCHF003043, GWHPBCHF004614, GWHPBCHF005599, GWHPBCHF007961, GWHPBCHF008017, GWHPBCHF010389, GWHPBCHF012877, GWHPBCHF017729, GWHPBCHF019153, GWHPBCHF020029, GWHPBCHF021840, GWHPBCHF021841, GWHPBCHF021842, GWHPBCHF024889, GWHPBCHF028432, GWHPBCHF031311, GWHPBCHF031987, GWHPBCHF032729, GWHPBCHF033897, GWHPBCHF035767, GWHPBCHF035786, GWHPBCHF042329, GWHPBCHF042696, GWHPBCHF043676,…	GWHPBCHG014112, GWHPBCHG015337, GWHPBCHG025315, GWHPBCHG036465, GWHPBCHG036469, GWHPBCHG036740, GWHPBCHG042369, GWHPBCHG042498, GWHPBCHG042788, GWHPBCHG042815, GWHPBCHG042834, GWHPBCHG042994, GWHPBCHG043828, GWHPBCHG050808, GWHPBCHG051173, GWHPBCHG051196, GWHPBCHG055424, GWHPBCHG057069, GWHPBCHG058342, GWHPBCHG065155
OG0000269					XP_016432866.1, XP_016433311.1, XP_016436376.1, XP_016437911.1, XP_016439160.1, XP_016440435.1, XP_016442294.1, XP_016442493.1, XP_016446023.1, XP_016447926.1, XP_016449256.1, XP_016449594.1, XP_016449694.1, XP_016450160.1, XP_016450351.1, XP_016451147.1, XP_016452235.1, XP_016454650.1, XP_016455376.1, XP_016456136.1, XP_016462355.1, XP_016462589.1, XP_016463026.1, XP_016463310.1, XP_016464202.1,…
OG0000270	NP_001030710.1, NP_001030711.1, NP_001078021.1, NP_001154390.2, NP_001154564.1, NP_001185202.1, NP_001189913.1, NP_001318382.1, NP_001318679.1, NP_001318698.1, NP_001318770.1, NP_001319204.1, NP_001319273.1, NP_001319274.1, NP_001319568.1, NP_001319607.1, NP_001320196.1, NP_001320730.1, NP_001320856.1, NP_001321032.1, NP_001321509.1, NP_001321720.1, NP_001321880.1, NP_001321881.1, NP_001321882.1,…
OG0000271	NP_001077599.1, NP_001185357.1, NP_001319356.1, NP_001332569.1, NP_001332570.1, NP_173999.1, NP_177112.1, NP_178409.2, NP_181593.1, NP_189545.1, NP_196148.1, NP_200443.1, NP_849868.1, NP_849869.1	XP_021974030.1, XP_021976292.1, XP_021977781.1, XP_021983021.1, XP_021983481.1, XP_021983888.1, XP_021987827.1, XP_021998625.1, XP_021998626.1, XP_021998627.1, XP_021998628.1, XP_021998629.1, XP_022006484.1, XP_022016559.1, XP_022020545.2, XP_022035113.1, XP_035836328.1	GWHPBCHG030688, GWHPBCHG032066, GWHPBCHG033103, GWHPBCHG034519	XP_023728827.1, XP_023730042.1, XP_023732270.1, XP_023736096.1, XP_023737376.1, XP_023749910.1, XP_023754686.1, XP_023769930.1	XP_016437225.1, XP_016443150.1, XP_016454948.1, XP_016468972.1, XP_016470367.1, XP_016470638.1, XP_016474269.1, XP_016478917.1, XP_016480936.1, XP_016484048.1, XP_016485935.1, XP_016488701.1, XP_016491825.1, XP_016496441.1, XP_016506932.1	XP_015623675.1, XP_015625064.1, XP_015629257.1, XP_015629932.1, XP_015632122.1, XP_015632452.1, XP_015640854.1	GWHPBCHF018556, GWHPBCHF022306, GWHPBCHF027701, GWHPBCHF028689, GWHPBCHF029951, GWHPBCHF054460	GWHPBCHG030688, GWHPBCHG032066, GWHPBCHG033103, GWHPBCHG034519
OG0000272	NP_001190448.1, NP_001325984.1, NP_001325985.1, NP_001331306.1, NP_172936.1, NP_191735.2, NP_198193.1, NP_567094.1, NP_568602.3, NP_850418.1, NP_850419.1, NP_850420.1, NP_851120.1	XP_021969422.1, XP_021978184.1, XP_021994862.1, XP_022012012.1, XP_022012013.1, XP_022015852.1, XP_022015853.1, XP_022018043.1, XP_022030140.1, XP_035840812.1, XP_035842502.1	GWHPBCHG029669, GWHPBCHG046853, GWHPBCHG053085, GWHPBCHG053086, GWHPBCHG053794, GWHPBCHG053795	XP_023728300.1, XP_023729168.1, XP_023729169.1, XP_023746168.1, XP_023757486.1, XP_023770638.1, XP_023772755.1, XP_042754738.1, XP_042757769.1, XP_052625132.1	XP_016440423.1, XP_016452398.1, XP_016453335.1, XP_016453823.1, XP_016455908.1, XP_016455909.1, XP_016461397.1, XP_016475051.1, XP_016483031.1, XP_016492218.1, XP_016511573.1	XP_015611628.1, XP_015614939.1, XP_015621738.1, XP_015630642.1, XP_015639359.1, XP_025876074.1, XP_025876075.1, XP_025876502.1	GWHPBCHF038994, GWHPBCHF039035, GWHPBCHF039036, GWHPBCHF043859, GWHPBCHF043860, GWHPBCHF047219, GWHPBCHF047220, GWHPBCHF055432, GWHPBCHF055433, GWHPBCHF055434	GWHPBCHG029669, GWHPBCHG046853, GWHPBCHG053085, GWHPBCHG053086, GWHPBCHG053794, GWHPBCHG053795
OG0000273	NP_001190937.1, NP_176287.3	XP_021992614.1, XP_021993688.1, XP_021993689.1, XP_021993690.1, XP_021993691.1, XP_021993692.1, XP_021993694.1, XP_035833511.1, XP_035833512.1, XP_035833513.1, XP_035833514.1, XP_035833515.1, XP_035835054.1, XP_035835055.1, XP_035835056.1, XP_035835057.1, XP_035835058.1, XP_035835059.1, XP_035835438.1	GWHPBCHG023381, GWHPBCHG023382, GWHPBCHG023383, GWHPBCHG023384, GWHPBCHG067206, GWHPBCHG067207, GWHPBCHG067208, GWHPBCHG067209, GWHPBCHG067210	XP_023753481.1, XP_023753482.1, XP_023753484.1, XP_023756973.1, XP_023756974.1, XP_023756975.1	XP_016446934.1, XP_016446935.1, XP_016453339.1, XP_016453340.1, XP_016453342.1, XP_016453343.1, XP_016453344.1, XP_016457369.1, XP_016457370.1, XP_016489103.1, XP_016489104.1, XP_016489105.1, XP_016489106.1, XP_016511143.1, XP_016512340.1, XP_016512341.1, XP_016512342.1	XP_015617531.1, XP_015617533.1, XP_015617576.1, XP_025877061.1, XP_025877062.1, XP_025877063.1, XP_025877064.1, XP_025877065.1, XP_025877066.1, XP_025877067.1, XP_025877068.1	GWHPBCHF056197, GWHPBCHF056198	GWHPBCHG023381, GWHPBCHG023382, GWHPBCHG023383, GWHPBCHG023384, GWHPBCHG067206, GWHPBCHG067207, GWHPBCHG067208, GWHPBCHG067209, GWHPBCHG067210
OG0000274	NP_001329175.1, NP_176539.4, NP_190971.1, NP_191980.2, NP_198942.1, NP_200709.2	XP_021978622.1, XP_022002169.1, XP_022002170.1, XP_022002952.1, XP_022012992.1, XP_022020934.1, XP_022020936.1, XP_022020937.1, XP_022020938.1, XP_022026012.1, XP_022026383.1, XP_022029497.1, XP_022037348.1	GWHPBCHG029481, GWHPBCHG029482, GWHPBCHG032468, GWHPBCHG032469, GWHPBCHG039174, GWHPBCHG039175, GWHPBCHG046707, GWHPBCHG046708, GWHPBCHG052828, GWHPBCHG052829, GWHPBCHG058595, GWHPBCHG058597, GWHPBCHG058598	XP_023730810.1, XP_023732540.1, XP_023752781.1, XP_023759067.1, XP_023759068.1, XP_023771600.1, XP_023772177.1, XP_023772178.1	XP_016439939.1, XP_016450105.1, XP_016467239.1, XP_016481156.1, XP_016487586.1, XP_016487587.1, XP_016487588.1, XP_016491371.1, XP_016491372.1, XP_016494782.1, XP_016504103.1	XP_015628490.1, XP_015636668.1	GWHPBCHF025448, GWHPBCHF028064, GWHPBCHF038896, GWHPBCHF038897, GWHPBCHF038898, GWHPBCHF038899, GWHPBCHF043757, GWHPBCHF043758, GWHPBCHF050591	GWHPBCHG029481, GWHPBCHG029482, GWHPBCHG032468, GWHPBCHG032469, GWHPBCHG039174, GWHPBCHG039175, GWHPBCHG046707, GWHPBCHG046708, GWHPBCHG052828, GWHPBCHG052829, GWHPBCHG058595, GWHPBCHG058597, GWHPBCHG058598
OG0000275		XP_021971730.1, XP_022000284.1, XP_022032525.1, XP_035842050.1		XP_023728759.1, XP_023729630.1, XP_023730614.2, XP_023730882.2, XP_023731100.2, XP_023732694.1, XP_023733279.2, XP_023734143.1, XP_023736868.2, XP_023738266.2, XP_023739157.1, XP_023739297.1, XP_023740062.1, XP_023740074.3, XP_023741515.1, XP_023742338.1, XP_023742339.1, XP_023743139.2, XP_023744403.2, XP_023744541.2, XP_023748457.1, XP_023748458.1, XP_023748656.1, XP_023751302.1, XP_023751312.1,…
OG0000276		XP_021984626.1, XP_022004111.1, XP_022019678.1, XP_022019882.1, XP_022023832.1, XP_022024088.1, XP_022031542.1, XP_022040522.1, XP_022040843.1, XP_022040844.1, XP_022041178.1, XP_022041746.1, XP_035832736.1, XP_035837113.1	GWHPBCHG006519, GWHPBCHG017140, GWHPBCHG017212, GWHPBCHG017651, GWHPBCHG036095, GWHPBCHG040272, GWHPBCHG043216, GWHPBCHG051697, GWHPBCHG059777, GWHPBCHG065784, GWHPBCHG065785	XP_023728287.1, XP_023728945.1, XP_023732210.2, XP_023732606.2, XP_023734605.1, XP_023738262.2, XP_023739502.1, XP_023741278.1, XP_023742432.1, XP_023746249.2, XP_023747073.1, XP_023754200.1, XP_023755650.2, XP_023760997.1, XP_023763106.2, XP_023763129.1, XP_023766047.2, XP_023767926.1, XP_023769837.2, XP_023770666.1, XP_023772380.2, XP_023772488.1, XP_023773168.1, XP_042752341.1, XP_052619545.1,…			GWHPBCHF011151, GWHPBCHF016570, GWHPBCHF029469, GWHPBCHF029580, GWHPBCHF030471, GWHPBCHF044440, GWHPBCHF050255	GWHPBCHG006519, GWHPBCHG017140, GWHPBCHG017212, GWHPBCHG017651, GWHPBCHG036095, GWHPBCHG040272, GWHPBCHG043216, GWHPBCHG051697, GWHPBCHG059777, GWHPBCHG065784, GWHPBCHG065785
OG0000277					XP_016433643.1, XP_016433726.1, XP_016436163.1, XP_016436401.1, XP_016438361.1, XP_016441797.1, XP_016442296.1, XP_016443928.1, XP_016444982.1, XP_016445041.1, XP_016445319.1, XP_016450015.1, XP_016450723.1, XP_016450788.1, XP_016450931.1, XP_016453911.1, XP_016455523.1, XP_016457561.1, XP_016457566.1, XP_016457908.1, XP_016458956.1, XP_016459695.1, XP_016460176.1, XP_016461461.1, XP_016461462.1,…
OG0000278	NP_001030727.1, NP_001117347.1, NP_001117348.1, NP_001117350.1, NP_001117352.1, NP_001185091.1, NP_001189968.1, NP_001319077.1, NP_001321070.1, NP_001323259.1, NP_001327059.1, NP_001327614.1, NP_001330054.1, NP_001330472.1, NP_172646.3, NP_174493.1, NP_176177.1, NP_176774.1, NP_176822.1, NP_176912.1, NP_178884.2, NP_179373.2, NP_179468.2, NP_181393.1, NP_187075.1, NP_187980.1, NP_187998.1, NP_187…
OG0000279	NP_001320681.1, NP_001322975.1, NP_680296.1	XP_021975111.1, XP_021975351.1, XP_021984837.1, XP_021984944.1, XP_021985217.1, XP_021986450.1, XP_021990828.1, XP_021991485.1, XP_021991923.1, XP_021992907.1, XP_021996774.1, XP_021999093.1, XP_022003484.1, XP_022003617.1, XP_022004853.1, XP_022006997.1, XP_022014507.1, XP_022019607.1, XP_022019993.1, XP_022024587.1, XP_022030120.1, XP_022031438.1, XP_022031946.1, XP_022032376.1, XP_022033462.1,…	GWHPBCHG006950, GWHPBCHG008474, GWHPBCHG015381, GWHPBCHG018352, GWHPBCHG023883, GWHPBCHG027728, GWHPBCHG038609, GWHPBCHG050576	XP_023762125.1, XP_042753736.2, XP_042755789.2, XP_052625008.1			GWHPBCHF000001, GWHPBCHF002959, GWHPBCHF006936, GWHPBCHF007432, GWHPBCHF008179, GWHPBCHF011943, GWHPBCHF012697, GWHPBCHF013842, GWHPBCHF014535, GWHPBCHF015950, GWHPBCHF023223, GWHPBCHF023403, GWHPBCHF025653, GWHPBCHF026648, GWHPBCHF032216, GWHPBCHF036045, GWHPBCHF036050, GWHPBCHF046813, GWHPBCHF048886, GWHPBCHF049330, GWHPBCHF052473, GWHPBCHF052733	GWHPBCHG006950, GWHPBCHG008474, GWHPBCHG015381, GWHPBCHG018352, GWHPBCHG023883, GWHPBCHG027728, GWHPBCHG038609, GWHPBCHG050576
OG0000280	NP_001322206.1, NP_172514.1, NP_176192.1, NP_177154.1, NP_565974.1, NP_567066.1, NP_973672.1, NP_974050.1	XP_021973983.1, XP_021978676.1, XP_022001258.1, XP_022011856.1, XP_022013400.1, XP_022018466.1, XP_022025127.1, XP_022026471.1, XP_022035389.1, XP_022039082.1	GWHPBCHG017309, GWHPBCHG017310, GWHPBCHG017311, GWHPBCHG029191, GWHPBCHG030769, GWHPBCHG030770, GWHPBCHG048649, GWHPBCHG060345, GWHPBCHG065605	XP_023732316.1, XP_023735734.1, XP_023740301.1, XP_023742093.1, XP_023750240.1, XP_023769360.1, XP_023769361.1, XP_052626114.1	XP_016442827.1, XP_016455442.1, XP_016456060.1, XP_016457407.1, XP_016459649.1, XP_016462375.1, XP_016468241.1, XP_016470922.1, XP_016493611.1, XP_016506248.1, XP_016506253.1, XP_016508537.1, XP_016512378.1	XP_015615022.1, XP_015626269.1, XP_015631518.1, XP_015631519.1, XP_015632306.1, XP_015643067.1	GWHPBCHF004899, GWHPBCHF004901, GWHPBCHF015190, GWHPBCHF015191, GWHPBCHF025242, GWHPBCHF026518, GWHPBCHF026519, GWHPBCHF036447, GWHPBCHF040484, GWHPBCHF049334, GWHPBCHF055618	GWHPBCHG017309, GWHPBCHG017310, GWHPBCHG017311, GWHPBCHG029191, GWHPBCHG030769, GWHPBCHG030770, GWHPBCHG048649, GWHPBCHG060345, GWHPBCHG065605
OG0000281	NP_172673.1, NP_199500.1, NP_199501.1, NP_566036.1, NP_567391.1, NP_567392.1	XP_021969017.1, XP_021969018.1, XP_021969019.2, XP_021969020.1, XP_021969022.1, XP_022020758.1, XP_022021407.1, XP_022023947.1, XP_022025648.1, XP_022025771.1, XP_022025941.1, XP_035830193.1, XP_035842981.1	GWHPBCHG001738, GWHPBCHG002334, GWHPBCHG002335, GWHPBCHG046491, GWHPBCHG050768, GWHPBCHG050769	XP_023729375.1, XP_023729916.1, XP_023729961.1, XP_023731995.1, XP_023731996.1, XP_023732009.1, XP_023732018.1, XP_023738946.1, XP_023748508.1, XP_023756198.1, XP_023756199.1, XP_023756200.1, XP_023756510.1, XP_023756511.1, XP_023763566.1, XP_023770728.1, XP_042751515.1, XP_052625092.1	XP_016436780.1, XP_016438075.1, XP_016438273.1, XP_016453114.1, XP_016460223.1, XP_016466161.1, XP_016469896.1, XP_016483179.1, XP_016490559.1, XP_016493262.1, XP_016498913.1, XP_016501570.1, XP_016511074.1	XP_015623072.1, XP_015624179.1, XP_015634557.1, XP_015635126.1, XP_015642579.1	GWHPBCHF003324, GWHPBCHF003329, GWHPBCHF003775, GWHPBCHF003776, GWHPBCHF003777, GWHPBCHF003779, GWHPBCHF038733	GWHPBCHG001738, GWHPBCHG002334, GWHPBCHG002335, GWHPBCHG046491, GWHPBCHG050768, GWHPBCHG050769
OG0000282	NP_178819.1, NP_680251.1	XP_021985797.1, XP_021994721.1, XP_022003098.1, XP_022007739.1	GWHPBCHG009537, GWHPBCHG009714, GWHPBCHG016944, GWHPBCHG021942, GWHPBCHG022572, GWHPBCHG025208, GWHPBCHG026977, GWHPBCHG027070, GWHPBCHG027362, GWHPBCHG038401, GWHPBCHG039153, GWHPBCHG044243, GWHPBCHG051513, GWHPBCHG052926, GWHPBCHG053177, GWHPBCHG053181, GWHPBCHG055211, GWHPBCHG056003, GWHPBCHG066879, GWHPBCHG067580	XP_023733330.2, XP_023743825.1, XP_023758261.1, XP_023758562.1, XP_023762213.1, XP_023771665.1, XP_052621734.1, XP_052624161.1, XP_052625872.1, XP_052625959.1, XP_052625960.1, XP_052625961.1, XP_052625962.1, XP_052627264.1, XP_052627419.1			GWHPBCHF002041, GWHPBCHF003871, GWHPBCHF005342, GWHPBCHF006775, GWHPBCHF017276, GWHPBCHF019149, GWHPBCHF026870, GWHPBCHF033083, GWHPBCHF035389, GWHPBCHF046067, GWHPBCHF047040, GWHPBCHF049844, GWHPBCHF049896	GWHPBCHG009537, GWHPBCHG009714, GWHPBCHG016944, GWHPBCHG021942, GWHPBCHG022572, GWHPBCHG025208, GWHPBCHG026977, GWHPBCHG027070, GWHPBCHG027362, GWHPBCHG038401, GWHPBCHG039153, GWHPBCHG044243, GWHPBCHG051513, GWHPBCHG052926, GWHPBCHG053177, GWHPBCHG053181, GWHPBCHG055211, GWHPBCHG056003, GWHPBCHG066879, GWHPBCHG067580
OG0000283		XP_021971240.1, XP_021971922.1, XP_021974475.1, XP_021974787.1, XP_021974790.2, XP_021974796.1, XP_021974982.1, XP_021975120.1, XP_021979581.1, XP_021979767.1, XP_021979984.1, XP_021980341.1, XP_021984784.1, XP_021986151.1, XP_021986491.1, XP_021986532.1, XP_021991498.1, XP_021991566.1, XP_021991993.1, XP_021992031.1, XP_021993645.1, XP_021995241.1, XP_021995369.1, XP_021998115.1, XP_021998215.1,…
OG0000284		XP_021974539.1, XP_021974606.1, XP_021974961.1, XP_021974979.1, XP_021986122.1, XP_021986250.1, XP_021991336.1, XP_021992205.1, XP_021992872.1, XP_021994041.1, XP_021995534.1, XP_021995675.1, XP_021996239.1, XP_022000182.1, XP_022003411.1, XP_022003565.1, XP_022004032.1, XP_022004510.1, XP_022004682.1, XP_022007740.1, XP_022014032.1, XP_022014140.1, XP_022014440.2, XP_022014733.1, XP_022014749.1,…
OG0000285					XP_016432799.1, XP_016432800.1, XP_016432801.1, XP_016432802.1, XP_016432803.1, XP_016432804.1, XP_016432805.1, XP_016433493.1, XP_016436343.1, XP_016437261.1, XP_016438049.1, XP_016438050.1, XP_016438276.1, XP_016439020.1, XP_016439101.1, XP_016440170.1, XP_016443742.1, XP_016444572.1, XP_016445821.1, XP_016445823.1, XP_016445824.1, XP_016447306.1, XP_016450490.1, XP_016451128.1, XP_016451716.1,…	XP_025880283.1
OG0000286	NP_001031133.1, NP_001327451.1, NP_001330411.1, NP_001330412.1, NP_174584.2, NP_174585.1, NP_174586.2, NP_174587.1, NP_187012.2, NP_197272.2, NP_973955.1	XP_021969458.1, XP_021969459.1, XP_021978174.1, XP_022000483.1, XP_022000484.1, XP_022016394.1, XP_022016395.1, XP_022018360.1, XP_022018362.1, XP_022018364.1, XP_022018382.1, XP_035840773.1, XP_035840835.1, XP_035846092.1	GWHPBCHG029334, GWHPBCHG029335, GWHPBCHG029336, GWHPBCHG029337, GWHPBCHG053776, GWHPBCHG053789, GWHPBCHG065420, GWHPBCHG065421, GWHPBCHG065422, GWHPBCHG065423	XP_023757487.1, XP_023757488.1, XP_023759980.1, XP_023759981.1, XP_023759982.1, XP_023772739.1, XP_023772740.1	XP_016437362.1, XP_016438252.1, XP_016445201.1, XP_016445202.1, XP_016480583.1, XP_016480584.1, XP_016480585.1	XP_015615539.1, XP_015616091.1, XP_015617245.1, XP_015618341.1, XP_015620408.1	GWHPBCHF025334, GWHPBCHF044365, GWHPBCHF044366, GWHPBCHF044367, GWHPBCHF055441, GWHPBCHF055442, GWHPBCHF055443, GWHPBCHF055449, GWHPBCHF055450	GWHPBCHG029334, GWHPBCHG029335, GWHPBCHG029336, GWHPBCHG029337, GWHPBCHG053776, GWHPBCHG053789, GWHPBCHG065420, GWHPBCHG065421, GWHPBCHG065422, GWHPBCHG065423
OG0000287	NP_001031203.1, NP_001117512.1, NP_001118977.1, NP_001119336.1, NP_001189990.1, NP_001190456.1, NP_001318797.1, NP_001323792.1, NP_001325535.1, NP_001326891.1, NP_001326892.1, NP_001327252.1, NP_001327537.1, NP_001327538.1, NP_001327539.1, NP_001327993.1, NP_001327996.1, NP_001332072.1, NP_001332205.1, NP_176697.1, NP_177075.1, NP_178530.2, NP_178545.1, NP_179555.1, NP_179556.1, NP_181851.1, NP_1…
OG0000288	NP_001078095.1, NP_001078096.1, NP_001078097.1, NP_001078098.1, NP_001319453.1, NP_001327797.1, NP_001327798.1, NP_001327799.1, NP_001327800.1, NP_001327801.1, NP_001327802.1, NP_172961.1, NP_566177.1	XP_021976478.1, XP_021992655.2, XP_022015417.1, XP_022015418.1, XP_022022219.1, XP_022022220.1, XP_035832319.1, XP_035840951.1, XP_035842467.1	GWHPBCHG023293, GWHPBCHG023295, GWHPBCHG030439, GWHPBCHG044417, GWHPBCHG044418, GWHPBCHG048963, GWHPBCHG048964, GWHPBCHG048965	XP_023746270.1, XP_023746271.1, XP_023759136.1, XP_023762818.1, XP_023762819.1, XP_023769297.1, XP_023769298.1	XP_016452865.1, XP_016452866.1, XP_016452867.1, XP_016452868.1, XP_016452870.1, XP_016468525.1, XP_016476879.1, XP_016484615.1, XP_016484616.1, XP_016484617.1, XP_016494508.1, XP_016502895.1, XP_016502896.1, XP_016502897.1, XP_016502898.1, XP_016502899.1, XP_016502900.1	XP_015612563.1, XP_015620074.1, XP_015632821.1, XP_015632830.1, XP_015650942.1, XP_015650943.1, XP_015650944.1, XP_025875869.1	GWHPBCHF026210, GWHPBCHF026211, GWHPBCHF036946	GWHPBCHG023293, GWHPBCHG023295, GWHPBCHG030439, GWHPBCHG044417, GWHPBCHG044418, GWHPBCHG048963, GWHPBCHG048964, GWHPBCHG048965
OG0000289	NP_001185169.1, NP_001190464.1, NP_001331599.1, NP_001331600.1, NP_175274.1, NP_199194.1, NP_849784.1, NP_850110.1	XP_021978601.1, XP_021978608.1, XP_021994273.1, XP_022025767.1, XP_022029543.1, XP_022037772.1, XP_022037773.1, XP_022037774.1	GWHPBCHG016265, GWHPBCHG016305, GWHPBCHG064208, GWHPBCHG064209	XP_023735697.1, XP_023735698.1, XP_023735700.1, XP_023735701.1, XP_023735702.1, XP_023738002.1, XP_023739101.1, XP_023756609.1, XP_023756610.1, XP_023772276.1, XP_042752919.1, XP_042753829.1	XP_016446232.1, XP_016459326.1, XP_016459327.1, XP_016459328.1, XP_016466780.1, XP_016468231.1, XP_016468232.1, XP_016468233.1, XP_016480882.1, XP_016480883.1, XP_016480884.1, XP_016485966.1, XP_016485968.1, XP_016485969.1, XP_016502347.1, XP_016507190.1, XP_016512776.1	XP_015626096.1, XP_015626097.1, XP_015626098.1, XP_015626468.1, XP_015626469.1, XP_015629235.1, XP_015629386.2, XP_015629895.2, XP_015636291.1, XP_015636292.1, XP_015642511.1, XP_015643801.1, XP_015643802.1, XP_025882034.1	GWHPBCHF037173, GWHPBCHF037174, GWHPBCHF049923, GWHPBCHF054535, GWHPBCHF056079, GWHPBCHF056080	GWHPBCHG016265, GWHPBCHG016305, GWHPBCHG064208, GWHPBCHG064209
OG0000290	NP_001322481.1, NP_001329345.1, NP_171613.1, NP_179415.1, NP_182209.1, NP_190930.1, NP_192057.1	XP_021972858.1, XP_021994569.1, XP_021994570.1, XP_022005957.1, XP_022012848.1, XP_022027011.1, XP_035831620.1, XP_035831621.1, XP_035836008.1	GWHPBCHG002603, GWHPBCHG002604, GWHPBCHG002605, GWHPBCHG002606, GWHPBCHG058283, GWHPBCHG063890, GWHPBCHG063891, GWHPBCHG063892	XP_023739378.1, XP_023739379.1, XP_023742397.1, XP_023749071.1, XP_023749072.1, XP_023764563.1, XP_023766402.1, XP_042751644.1	XP_016466248.1, XP_016466249.1, XP_016466250.1, XP_016478318.1, XP_016478319.1, XP_016478320.1, XP_016490117.1, XP_016490118.1, XP_016496641.1, XP_016498297.1, XP_016498736.1, XP_016498744.1, XP_016505518.1, XP_016505526.1, XP_016505533.1, XP_016505932.1, XP_016505940.1, XP_016510870.1, XP_016510871.1, XP_016510872.1	XP_015612510.1, XP_015612519.1, XP_015614610.1, XP_015625137.1, XP_015633507.1, XP_015640173.1, XP_015640562.1, XP_015641483.1	GWHPBCHF002968, GWHPBCHF002969, GWHPBCHF003986, GWHPBCHF016230, GWHPBCHF054228	GWHPBCHG002603, GWHPBCHG002604, GWHPBCHG002605, GWHPBCHG002606, GWHPBCHG058283, GWHPBCHG063890, GWHPBCHG063891, GWHPBCHG063892
OG0000291	NP_171974.1, NP_175423.1, NP_176654.1, NP_193232.1, NP_197478.1, NP_197479.1, NP_849388.1	XP_021980539.1, XP_021983120.1, XP_021983381.1, XP_021992527.1, XP_021992528.1, XP_021994214.1, XP_021998471.1, XP_022000596.1, XP_022009414.1, XP_022021540.1, XP_022026518.1, XP_022027499.1, XP_022028291.1, XP_022029886.1, XP_035833553.1, XP_035835959.1	GWHPBCHG002905, GWHPBCHG003968, GWHPBCHG011772, GWHPBCHG022271, GWHPBCHG022272, GWHPBCHG023145, GWHPBCHG023146, GWHPBCHG050437, GWHPBCHG064117	XP_023737338.1, XP_023744827.1, XP_023745031.1, XP_023752223.1, XP_023752424.1, XP_023754870.1, XP_023755786.1, XP_023756809.1, XP_023757910.1, XP_023758361.1, XP_023764450.1, XP_052620585.1	XP_016436764.1, XP_016448448.1, XP_016458267.1, XP_016465583.1, XP_016475407.1, XP_016479479.1, XP_016505384.1, XP_016508868.1, XP_016510716.1, XP_016513693.1	XP_015616885.1, XP_015630335.1, XP_015631405.1, XP_015647082.1	GWHPBCHF004227, GWHPBCHF004975, GWHPBCHF015348, GWHPBCHF032528, GWHPBCHF054450, GWHPBCHF054792	GWHPBCHG002905, GWHPBCHG003968, GWHPBCHG011772, GWHPBCHG022271, GWHPBCHG022272, GWHPBCHG023145, GWHPBCHG023146, GWHPBCHG050437, GWHPBCHG064117
OG0000292	NP_196378.1	XP_021974135.1, XP_021995522.1, XP_021999526.1, XP_022011042.2, XP_022011044.2, XP_022016487.1, XP_022017449.2, XP_022018171.1, XP_022018298.1, XP_022018299.1, XP_022018325.1, XP_022018408.1, XP_022018412.1, XP_022018414.1, XP_022018441.1, XP_022018538.1, XP_022018540.1, XP_022019434.1, XP_022020038.1, XP_022020041.1, XP_022020047.1, XP_022020081.2, XP_022026859.1, XP_022026860.1, XP_022028515.1,…	GWHPBCHG021343, GWHPBCHG021352, GWHPBCHG034171, GWHPBCHG034172, GWHPBCHG036616, GWHPBCHG048197	XP_023753242.3, XP_023753247.1, XP_023753251.1, XP_023753253.1, XP_023753387.1, XP_023753388.1, XP_023753390.1, XP_023753391.1, XP_023753424.1, XP_023753425.1, XP_023753427.1, XP_023753431.1, XP_023764129.1, XP_042754130.1, XP_052625216.1	XP_016441922.1, XP_016455562.1, XP_016472914.1, XP_016477638.1, XP_016485278.1, XP_016496545.1, XP_016498059.1, XP_016500165.1	XP_015624809.1, XP_025878838.1	GWHPBCHF018644, GWHPBCHF018645, GWHPBCHF018651, GWHPBCHF025475, GWHPBCHF040095	GWHPBCHG021343, GWHPBCHG021352, GWHPBCHG034171, GWHPBCHG034172, GWHPBCHG036616, GWHPBCHG048197
OG0000293		XP_021969096.1, XP_021974846.1, XP_021975029.1, XP_021975398.1, XP_021975489.1, XP_021984748.1, XP_021986599.1, XP_021991805.1, XP_021991808.1, XP_021995301.2, XP_021999385.1, XP_022003464.1, XP_022011578.1, XP_022018930.1, XP_022019990.1, XP_022023527.1, XP_022023983.1, XP_022025121.1, XP_022029915.1, XP_022030229.1, XP_022032947.1, XP_035829952.1, XP_035830874.1, XP_035834279.1, XP_035840217.1,…	GWHPBCHG014161, GWHPBCHG035398, GWHPBCHG056480, GWHPBCHG056887, GWHPBCHG056895, GWHPBCHG056897	XP_023745450.1, XP_023765790.1, XP_023768585.1, XP_023770929.1, XP_052621723.1, XP_052621735.1, XP_052622996.1, XP_052623049.1, XP_052623102.1, XP_052624825.1, XP_052624828.1, XP_052624829.1, XP_052627624.1	XP_016450328.1, XP_016480216.1, XP_016504077.1, XP_016511489.1, XP_016515542.1	XP_025882207.1, XP_025882208.1	GWHPBCHF000857, GWHPBCHF003384, GWHPBCHF005635, GWHPBCHF011707, GWHPBCHF011727, GWHPBCHF014582, GWHPBCHF017198, GWHPBCHF021468, GWHPBCHF032828, GWHPBCHF046763, GWHPBCHF048880, GWHPBCHF051283, GWHPBCHF054681	GWHPBCHG014161, GWHPBCHG035398, GWHPBCHG056480, GWHPBCHG056887, GWHPBCHG056895, GWHPBCHG056897
OG0000294		XP_021969259.1, XP_021971109.1, XP_021971239.1, XP_021971887.1, XP_021972387.1, XP_021972390.1, XP_021974036.2, XP_021974496.1, XP_021977383.1, XP_021977384.1, XP_021981677.1, XP_021983073.1, XP_021985631.1, XP_021986193.1, XP_021986627.1, XP_021988892.1, XP_021989038.1, XP_021989139.1, XP_021989995.1, XP_021991348.1, XP_021993473.1, XP_021993804.1, XP_021993805.1, XP_021993806.1, XP_021994185.1,…				XP_025881107.1
OG0000295		XP_021979236.1, XP_021979237.1, XP_021979248.1, XP_021991764.1, XP_021995683.1, XP_021998377.1, XP_022004275.1, XP_022008062.1, XP_022008201.1, XP_022024147.1, XP_022024284.1, XP_022024837.1, XP_022030450.1, XP_022032652.1, XP_022041020.1, XP_035832786.1, XP_035840206.1, XP_035843693.1		XP_023730226.2, XP_023740822.1, XP_023743494.1, XP_023753135.1, XP_023755289.1, XP_023763186.1, XP_023767360.1, XP_042758164.1, XP_052626866.1	XP_016433735.1, XP_016435535.1, XP_016438371.1, XP_016444722.1, XP_016452660.1, XP_016453058.1, XP_016453216.1, XP_016454297.1, XP_016455968.1, XP_016456126.1, XP_016458045.1, XP_016458323.1, XP_016459650.1, XP_016461129.1, XP_016467425.1, XP_016467957.1, XP_016469579.1, XP_016473600.1, XP_016474367.1, XP_016476431.1, XP_016481918.1, XP_016483144.1, XP_016491663.1, XP_016491682.1, XP_016492653.1,…		GWHPBCHF003421, GWHPBCHF004945, GWHPBCHF006499, GWHPBCHF028790, GWHPBCHF039284, GWHPBCHF043370, GWHPBCHF044613, GWHPBCHF048684
OG0000296		XP_021980581.1, XP_021994444.1, XP_022003438.1, XP_022024598.1, XP_022024976.1, XP_022040336.1, XP_022040803.1, XP_035831861.1, XP_035832668.1, XP_035837719.1, XP_035837794.1, XP_035842083.1, XP_035842158.1, XP_035843957.1, XP_035844079.1	GWHPBCHG006780, GWHPBCHG014652, GWHPBCHG023551	XP_023738772.1, XP_023759853.1, XP_052620806.1, XP_052621829.1, XP_052623682.1	XP_016433742.1, XP_016434108.1, XP_016436398.1, XP_016439992.1, XP_016440729.1, XP_016441404.1, XP_016441894.1, XP_016443229.1, XP_016443955.1, XP_016444944.1, XP_016445803.1, XP_016446324.1, XP_016450953.1, XP_016451208.1, XP_016451249.1, XP_016453908.1, XP_016455347.1, XP_016456360.1, XP_016457451.1, XP_016463912.1, XP_016466455.1, XP_016468986.1, XP_016470677.1, XP_016471012.1, XP_016472359.1,…	XP_025879184.1	GWHPBCHF002812, GWHPBCHF037877	GWHPBCHG006780, GWHPBCHG014652, GWHPBCHG023551
OG0000297						XP_015613975.1, XP_015615313.1, XP_015615314.1, XP_015615876.1, XP_015615906.1, XP_015616982.1, XP_015616983.1, XP_015616984.1, XP_015616985.1, XP_015616987.1, XP_015616988.1, XP_015617580.2, XP_015617655.1, XP_015617656.1, XP_015617657.1, XP_015617660.1, XP_015618585.1, XP_015618586.1, XP_015618587.1, XP_015618691.1, XP_015618692.1, XP_015619013.1, XP_015619014.1, XP_015619826.1, XP_015619827.1,…
OG0000298	NP_001318908.1, NP_001320500.1, NP_001321307.1, NP_001321308.1, NP_001328194.1, NP_001328195.1, NP_172386.3, NP_683288.2, NP_849537.1	XP_021968955.1, XP_021968956.1, XP_021988853.1, XP_021999068.1, XP_021999069.1, XP_021999070.1, XP_022019747.1, XP_022033176.1	GWHPBCHG009222, GWHPBCHG009223, GWHPBCHG009224, GWHPBCHG009225, GWHPBCHG009390, GWHPBCHG009391, GWHPBCHG009392, GWHPBCHG009393, GWHPBCHG009394, GWHPBCHG040367, GWHPBCHG040368, GWHPBCHG040369, GWHPBCHG040370	XP_023742581.1, XP_023742582.1, XP_023747881.2, XP_023747882.1, XP_023747883.1, XP_023772842.1, XP_042757917.1	XP_016435076.1, XP_016435077.1, XP_016435078.1, XP_016453614.1, XP_016453615.1, XP_016461242.1, XP_016461544.1, XP_016461545.1, XP_016461546.1, XP_016461547.1, XP_016505153.1	XP_015633039.1, XP_015640741.1, XP_015647163.1, XP_025881210.1	GWHPBCHF033697, GWHPBCHF033698, GWHPBCHF033699, GWHPBCHF033700, GWHPBCHF033701, GWHPBCHF033702, GWHPBCHF033703	GWHPBCHG009222, GWHPBCHG009223, GWHPBCHG009224, GWHPBCHG009225, GWHPBCHG009390, GWHPBCHG009391, GWHPBCHG009392, GWHPBCHG009393, GWHPBCHG009394, GWHPBCHG040367, GWHPBCHG040368, GWHPBCHG040369, GWHPBCHG040370
OG0000299	NP_181039.1	XP_021971997.1, XP_021971998.1, XP_021972017.1, XP_021972018.1, XP_021972019.1, XP_021972033.1, XP_021972090.1, XP_021977378.1, XP_021977379.1, XP_021997942.1, XP_022006770.1, XP_022006772.1, XP_022006778.1, XP_022006779.1, XP_022006781.1, XP_022024061.1, XP_022031869.1, XP_022031872.1, XP_022031881.1, XP_022031896.1, XP_022031924.2, XP_022031928.1, XP_022031935.1, XP_022033885.2, XP_035830978.1,…	GWHPBCHG021321, GWHPBCHG021329, GWHPBCHG021330, GWHPBCHG026637, GWHPBCHG045083, GWHPBCHG045089, GWHPBCHG045102, GWHPBCHG045109	XP_023743940.1, XP_023743958.1, XP_023757357.1, XP_023757358.1, XP_023757359.1, XP_023757360.1, XP_023757361.1, XP_052625045.1	XP_016442616.1, XP_016515141.1	XP_015618470.1, XP_015625095.1, XP_015641893.1	GWHPBCHF018620, GWHPBCHF018626, GWHPBCHF037589, GWHPBCHF037593	GWHPBCHG021321, GWHPBCHG021329, GWHPBCHG021330, GWHPBCHG026637, GWHPBCHG045083, GWHPBCHG045089, GWHPBCHG045102, GWHPBCHG045109
OG0000300	NP_197523.1	XP_021978711.1, XP_021981126.1, XP_021981127.1, XP_021981128.1, XP_021990249.1, XP_021996717.1, XP_022040739.1	GWHPBCHG006865, GWHPBCHG006866, GWHPBCHG006868, GWHPBCHG044526, GWHPBCHG044527, GWHPBCHG052066, GWHPBCHG053417, GWHPBCHG055680, GWHPBCHG055688, GWHPBCHG055690, GWHPBCHG055693	XP_023730064.1, XP_023730065.1, XP_023730095.2, XP_023730096.1, XP_023730099.1, XP_023730508.1, XP_023733999.2, XP_023734059.3, XP_023734060.1, XP_023734065.1, XP_023734066.1, XP_023734068.1, XP_023743601.1, XP_023746825.1, XP_023746858.1, XP_023749433.2, XP_023761327.1, XP_023761343.1, XP_023763014.1, XP_023763110.1, XP_023764313.1, XP_052622452.1	XP_016432527.1, XP_016433657.1, XP_016433658.1, XP_016442871.1, XP_016459486.1, XP_016466064.1, XP_016492823.1, XP_016508332.1, XP_016512390.1	XP_015615799.1, XP_015624055.1, XP_015648834.1	GWHPBCHF006791, GWHPBCHF006792, GWHPBCHF037072, GWHPBCHF043036, GWHPBCHF044075, GWHPBCHF045996, GWHPBCHF045998, GWHPBCHF046001	GWHPBCHG006865, GWHPBCHG006866, GWHPBCHG006868, GWHPBCHG044526, GWHPBCHG044527, GWHPBCHG052066, GWHPBCHG053417, GWHPBCHG055680, GWHPBCHG055688, GWHPBCHG055690, GWHPBCHG055693
OG0000301		XP_021971045.1, XP_021971046.1, XP_021978871.1, XP_021979033.1, XP_021980196.1, XP_021980204.2, XP_021989338.1, XP_021995656.1, XP_021999687.1, XP_022000716.1, XP_022000727.2, XP_022004049.1, XP_022004179.1, XP_022007573.1, XP_022007632.1, XP_022010725.1, XP_022010907.1, XP_022011457.1, XP_022013271.1, XP_022013891.1, XP_022013892.1, XP_022014691.2, XP_022018374.1, XP_022018375.1, XP_022018376.1,…
OG0000302		XP_022023845.1	GWHPBCHG005379, GWHPBCHG007401, GWHPBCHG010085, GWHPBCHG013671, GWHPBCHG013672, GWHPBCHG022927, GWHPBCHG025501, GWHPBCHG037357, GWHPBCHG041950, GWHPBCHG042158, GWHPBCHG057188, GWHPBCHG066654, GWHPBCHG066763	XP_023739171.1, XP_023739642.1, XP_023740462.1, XP_023741474.1, XP_023745464.1, XP_023747666.2, XP_023749947.2, XP_023751676.1, XP_023757061.1, XP_023762735.1, XP_023765080.2, XP_023772214.1, XP_042757971.1, XP_052621569.1, XP_052621722.1, XP_052621784.1, XP_052622360.1, XP_052622428.1, XP_052623761.1, XP_052623863.1, XP_052624255.1, XP_052625593.1, XP_052625595.1, XP_052625623.1, XP_052627017.1		XP_015640678.1	GWHPBCHF012399, GWHPBCHF012939, GWHPBCHF019928, GWHPBCHF020482, GWHPBCHF021355, GWHPBCHF021991, GWHPBCHF023475, GWHPBCHF029568, GWHPBCHF029591, GWHPBCHF029592, GWHPBCHF030905, GWHPBCHF036157, GWHPBCHF042263, GWHPBCHF043467, GWHPBCHF043568, GWHPBCHF046802, GWHPBCHF049320, GWHPBCHF055701, GWHPBCHF056056	GWHPBCHG005379, GWHPBCHG007401, GWHPBCHG010085, GWHPBCHG013671, GWHPBCHG013672, GWHPBCHG022927, GWHPBCHG025501, GWHPBCHG037357, GWHPBCHG041950, GWHPBCHG042158, GWHPBCHG057188, GWHPBCHG066654, GWHPBCHG066763
OG0000303			GWHPBCHG003716, GWHPBCHG004761, GWHPBCHG005507, GWHPBCHG006032, GWHPBCHG014636, GWHPBCHG025750, GWHPBCHG036975, GWHPBCHG042333, GWHPBCHG044320, GWHPBCHG049724, GWHPBCHG056980, GWHPBCHG058519, GWHPBCHG064649	XP_023728194.1, XP_023728925.1, XP_023729721.1, XP_023731306.1, XP_023734198.1, XP_023734319.1, XP_023735342.1, XP_023737211.1, XP_023747502.1, XP_023750928.1, XP_023758377.1, XP_023763177.1, XP_023765107.1, XP_023765768.1, XP_023766822.1, XP_023767203.1, XP_023771558.1, XP_023771894.1, XP_042753226.1, XP_042757515.1, XP_052620814.1, XP_052620892.1, XP_052621761.1, XP_052622697.1, XP_052624822.1,…	XP_016483291.1	XP_025882200.1	GWHPBCHF005299, GWHPBCHF012695, GWHPBCHF013176, GWHPBCHF019904, GWHPBCHF020244, GWHPBCHF020254, GWHPBCHF032259, GWHPBCHF034939, GWHPBCHF035367, GWHPBCHF041785, GWHPBCHF041891, GWHPBCHF042969, GWHPBCHF043895, GWHPBCHF046688, GWHPBCHF046921, GWHPBCHF048136	GWHPBCHG003716, GWHPBCHG004761, GWHPBCHG005507, GWHPBCHG006032, GWHPBCHG014636, GWHPBCHG025750, GWHPBCHG036975, GWHPBCHG042333, GWHPBCHG044320, GWHPBCHG049724, GWHPBCHG056980, GWHPBCHG058519, GWHPBCHG064649
OG0000304			GWHPBCHG012498, GWHPBCHG022587, GWHPBCHG029856, GWHPBCHG037278	XP_023731880.2, XP_023736884.3, XP_023738827.2, XP_023753507.3, XP_023756412.3, XP_023756981.2, XP_023758064.3, XP_023763622.2, XP_052619536.1, XP_052619970.1, XP_052619981.1, XP_052619993.1, XP_052620043.1, XP_052620410.1, XP_052620468.1, XP_052620472.1, XP_052620750.1, XP_052621431.1, XP_052622066.1, XP_052622172.1, XP_052622206.1, XP_052622376.1, XP_052622493.1, XP_052622821.1, XP_052622828.1,…			GWHPBCHF010145, GWHPBCHF018801, GWHPBCHF019437, GWHPBCHF024202, GWHPBCHF026446, GWHPBCHF026469, GWHPBCHF031980	GWHPBCHG012498, GWHPBCHG022587, GWHPBCHG029856, GWHPBCHG037278
OG0000305					XP_016432666.1, XP_016435450.1, XP_016437619.1, XP_016439761.1, XP_016440244.1, XP_016440504.1, XP_016442163.1, XP_016442164.1, XP_016443470.1, XP_016444069.1, XP_016445104.1, XP_016445156.1, XP_016446955.1, XP_016450037.1, XP_016450086.1, XP_016453679.1, XP_016454394.1, XP_016455430.1, XP_016456284.1, XP_016456482.1, XP_016457133.1, XP_016458870.1, XP_016459351.1, XP_016459490.1, XP_016459920.1,…
OG0000306					XP_016433696.1, XP_016433874.1, XP_016437721.1, XP_016439476.1, XP_016440734.1, XP_016442728.1, XP_016443290.1, XP_016443876.1, XP_016444381.1, XP_016445608.1, XP_016447458.1, XP_016451307.1, XP_016453552.1, XP_016454267.1, XP_016454387.1, XP_016456405.1, XP_016457048.1, XP_016457287.1, XP_016457289.1, XP_016457635.1, XP_016457831.1, XP_016458497.1, XP_016459789.1, XP_016461770.1, XP_016462394.1,…
OG0000307						XP_015612501.1, XP_015612502.1, XP_015615401.2, XP_015615587.1, XP_015615786.1, XP_015615795.1, XP_015616244.2, XP_015616767.1, XP_015616993.1, XP_015616994.1, XP_015616995.1, XP_015616996.1, XP_015617389.1, XP_015617390.1, XP_015617404.1, XP_015617406.1, XP_015617407.1, XP_015617408.1, XP_015617409.1, XP_015617410.1, XP_015617411.1, XP_015617412.1, XP_015617413.1, XP_015617960.1, XP_015617961.1,…
OG0000308	NP_001031543.1, NP_001077443.1, NP_001077444.1, NP_001318430.1, NP_001323799.1, NP_001323800.1, NP_182096.1, NP_563637.1	XP_022030157.1, XP_022030158.1, XP_022030159.1, XP_022030160.1, XP_022030161.1, XP_022030162.1, XP_022035823.1	GWHPBCHG052761, GWHPBCHG052762, GWHPBCHG052763, GWHPBCHG052764, GWHPBCHG052765, GWHPBCHG053435, GWHPBCHG053436, GWHPBCHG053437	XP_023733033.1, XP_023733040.1, XP_023733042.1, XP_023733049.1, XP_023764368.1, XP_023764369.1, XP_023764370.1, XP_052625565.1	XP_016435323.1, XP_016435324.1, XP_016435325.1, XP_016435326.1, XP_016435327.1, XP_016435328.1, XP_016496238.1, XP_016496239.1, XP_016496240.1, XP_016496241.1	XP_015614659.1, XP_015614660.1, XP_015614661.1, XP_015614662.1, XP_015614663.1, XP_015614664.1, XP_015630819.1, XP_025876533.1, XP_025876534.1, XP_025879672.1	GWHPBCHF022746, GWHPBCHF022747, GWHPBCHF022748, GWHPBCHF022749, GWHPBCHF043713, GWHPBCHF043714, GWHPBCHF043715, GWHPBCHF043716, GWHPBCHF044092, GWHPBCHF044093, GWHPBCHF044094, GWHPBCHF044095	GWHPBCHG052761, GWHPBCHG052762, GWHPBCHG052763, GWHPBCHG052764, GWHPBCHG052765, GWHPBCHG053435, GWHPBCHG053436, GWHPBCHG053437
OG0000309		XP_021971084.1, XP_021971973.1, XP_021974391.1, XP_021975078.1, XP_021975318.1, XP_021979161.1, XP_021980206.1, XP_021980301.1, XP_021980825.1, XP_021984949.2, XP_021986013.1, XP_021986017.1, XP_021986439.1, XP_021990645.1, XP_021990647.1, XP_021990972.1, XP_021991071.1, XP_021991845.2, XP_021991982.2, XP_021992889.1, XP_021995300.1, XP_021995662.1, XP_021995722.1, XP_021999376.1, XP_022002514.1,…
OG0000310		XP_021971363.2, XP_021971910.2, XP_021971968.1, XP_021978088.1, XP_021978960.2, XP_021980639.1, XP_021987255.2, XP_021991978.1, XP_022000621.2, XP_022000926.1, XP_022003395.1, XP_022005219.2, XP_022008406.1, XP_022010278.2, XP_022036328.2, XP_022040314.1, XP_035829984.1, XP_035830050.1, XP_035830176.1, XP_035831040.1, XP_035831294.1, XP_035831776.1, XP_035831780.1, XP_035832464.1, XP_035832661.1,…
OG0000311		XP_021972261.1, XP_022025633.1, XP_035844183.1		XP_023754955.1, XP_023755145.2, XP_023756629.1, XP_052621911.1, XP_052627131.1	XP_016432796.1, XP_016433578.1, XP_016435675.1, XP_016436121.1, XP_016436603.1, XP_016436802.1, XP_016436890.1, XP_016438761.1, XP_016438817.1, XP_016439769.1, XP_016442912.1, XP_016445711.1, XP_016445829.1, XP_016449838.1, XP_016451413.1, XP_016453475.1, XP_016454406.1, XP_016454934.1, XP_016456373.1, XP_016456875.1, XP_016456876.1, XP_016461095.1, XP_016462931.1, XP_016463670.1, XP_016463979.1,…
OG0000312		XP_021974501.1, XP_021975370.1, XP_021975474.1, XP_021975511.1, XP_021979073.1, XP_021979807.1, XP_021979828.1, XP_021985769.1, XP_021985786.1, XP_021986427.1, XP_021986641.1, XP_021990883.1, XP_021991376.1, XP_021991416.1, XP_021992037.1, XP_021993296.1, XP_021993719.1, XP_021994613.1, XP_021994647.1, XP_021996087.1, XP_021996188.1, XP_021996190.1, XP_021996241.1, XP_021996266.1, XP_021996271.1,…
OG0000313		XP_021976967.1, XP_021976968.1, XP_021976970.1, XP_021976971.1, XP_021976972.1, XP_021995735.2, XP_022037793.1, XP_035832447.1	GWHPBCHG003761, GWHPBCHG003766, GWHPBCHG003767, GWHPBCHG003768, GWHPBCHG045432, GWHPBCHG045628, GWHPBCHG045629, GWHPBCHG045630, GWHPBCHG045637, GWHPBCHG045638, GWHPBCHG045643, GWHPBCHG045647, GWHPBCHG045662, GWHPBCHG045663, GWHPBCHG046044	XP_023729494.2, XP_023729507.1, XP_023729508.1, XP_023729509.1, XP_023729510.1, XP_023729511.1, XP_023736514.1, XP_023745828.1, XP_023766974.1, XP_023766975.1, XP_042752600.1, XP_042752772.1, XP_042752773.1, XP_042752774.1, XP_042753603.1, XP_052622285.1, XP_052622475.1, XP_052623013.1, XP_052623014.1			GWHPBCHF000050, GWHPBCHF004724, GWHPBCHF004725, GWHPBCHF004726, GWHPBCHF004727, GWHPBCHF004731, GWHPBCHF004732, GWHPBCHF004734, GWHPBCHF004735, GWHPBCHF037959, GWHPBCHF037961, GWHPBCHF037966, GWHPBCHF037971, GWHPBCHF037982	GWHPBCHG003761, GWHPBCHG003766, GWHPBCHG003767, GWHPBCHG003768, GWHPBCHG045432, GWHPBCHG045628, GWHPBCHG045629, GWHPBCHG045630, GWHPBCHG045637, GWHPBCHG045638, GWHPBCHG045643, GWHPBCHG045647, GWHPBCHG045662, GWHPBCHG045663, GWHPBCHG046044
OG0000314		XP_021978836.1, XP_021980336.1, XP_021985377.1, XP_021990775.1, XP_021991273.1, XP_021991325.1, XP_021991868.1, XP_021991941.2, XP_021994304.1, XP_021995273.1, XP_021997517.1, XP_022006813.2, XP_022006850.1, XP_022014043.2, XP_022014149.1, XP_022014598.1, XP_022015327.1, XP_022015364.1, XP_022018192.1, XP_022023668.1, XP_022023897.1, XP_022024521.1, XP_022024616.1, XP_022024636.1, XP_022031160.1,…	GWHPBCHG026899, GWHPBCHG026900, GWHPBCHG059601		XP_016445850.1		GWHPBCHF025807, GWHPBCHF048445	GWHPBCHG026899, GWHPBCHG026900, GWHPBCHG059601
OG0000315		XP_022023630.1, XP_022042173.1, XP_035835801.1	GWHPBCHG003427, GWHPBCHG003428, GWHPBCHG004694, GWHPBCHG004785, GWHPBCHG004942, GWHPBCHG005683, GWHPBCHG023747, GWHPBCHG024886, GWHPBCHG024918, GWHPBCHG025409, GWHPBCHG042691, GWHPBCHG042826, GWHPBCHG043054, GWHPBCHG043734, GWHPBCHG043798, GWHPBCHG050948, GWHPBCHG051159, GWHPBCHG051160, GWHPBCHG053006, GWHPBCHG056396, GWHPBCHG056884, GWHPBCHG066782	XP_023760334.1			GWHPBCHF005145, GWHPBCHF005391, GWHPBCHF005493, GWHPBCHF005562, GWHPBCHF012966, GWHPBCHF020282, GWHPBCHF020435, GWHPBCHF021541, GWHPBCHF021957, GWHPBCHF022007, GWHPBCHF033285, GWHPBCHF033312, GWHPBCHF035546, GWHPBCHF035721, GWHPBCHF035959, GWHPBCHF036017, GWHPBCHF036147, GWHPBCHF036806, GWHPBCHF041748, GWHPBCHF042301, GWHPBCHF042399, GWHPBCHF042476, GWHPBCHF055870	GWHPBCHG003427, GWHPBCHG003428, GWHPBCHG004694, GWHPBCHG004785, GWHPBCHG004942, GWHPBCHG005683, GWHPBCHG023747, GWHPBCHG024886, GWHPBCHG024918, GWHPBCHG025409, GWHPBCHG042691, GWHPBCHG042826, GWHPBCHG043054, GWHPBCHG043734, GWHPBCHG043798, GWHPBCHG050948, GWHPBCHG051159, GWHPBCHG051160, GWHPBCHG053006, GWHPBCHG056396, GWHPBCHG056884, GWHPBCHG066782
OG0000316					XP_016433926.1, XP_016433927.1, XP_016433928.1, XP_016437355.1, XP_016437954.1, XP_016438128.1, XP_016438129.1, XP_016438131.1, XP_016438132.1, XP_016438134.1, XP_016439210.1, XP_016439828.1, XP_016440000.1, XP_016440001.1, XP_016442453.1, XP_016443484.1, XP_016446493.1, XP_016447784.1, XP_016451439.1, XP_016451440.1, XP_016451443.1, XP_016451444.1, XP_016452020.1, XP_016452021.1, XP_016455042.1,…
OG0000317	NP_001031653.1, NP_001078571.1, NP_001154764.1, NP_001329183.1, NP_001329184.1, NP_001329185.1, NP_001329186.1, NP_001329187.1, NP_001329188.1, NP_001329189.1, NP_001329190.1, NP_001329191.1, NP_001329192.1, NP_001329193.1, NP_001329194.1, NP_001329195.1, NP_001329196.1, NP_001329197.1, NP_001330800.1, NP_001330801.1, NP_001330802.1, NP_001330803.1, NP_001332362.1, NP_193463.1, NP_196724.3, NP_56…	XP_022023483.1, XP_022023488.1, XP_022029582.1, XP_022029584.1, XP_022029585.1, XP_022029586.1, XP_022029587.1, XP_022029588.1, XP_022029590.1, XP_022029591.1	GWHPBCHG002130	XP_023729867.1, XP_023729868.1, XP_023755597.1, XP_023755605.1, XP_023755617.1, XP_023755624.1, XP_023755631.1, XP_023755639.1, XP_023755646.1, XP_023755651.1	XP_016452337.1, XP_016458966.1, XP_016458967.1, XP_016458968.1, XP_016458969.1, XP_016458970.1, XP_016490968.1, XP_016490969.1, XP_016490970.1, XP_016514224.1, XP_016514225.1	XP_015623572.1, XP_015623574.1, XP_015623753.1, XP_015623754.1, XP_015623755.1, XP_025878542.1		GWHPBCHG002130
OG0000318	NP_001031698.1, NP_001078376.1, NP_001190800.1, NP_001319881.1, NP_001327962.1, NP_001327963.1, NP_001327964.1, NP_001327965.1, NP_001327966.1, NP_001327967.1, NP_001327968.1, NP_001328217.1, NP_001328218.1, NP_180659.2, NP_180660.1, NP_180661.1, NP_192558.2, NP_192983.2, NP_567662.1, NP_849343.2, NP_974518.1, NP_974592.1	XP_021969013.1, XP_021969014.1, XP_021982869.1, XP_021992727.1, XP_021992728.1, XP_022000333.1, XP_022020557.1, XP_022020558.1, XP_022020559.1, XP_022020560.1, XP_022020562.1, XP_022022733.1, XP_035830194.1, XP_035833503.1, XP_035842983.1, XP_035842984.1	GWHPBCHG001725	XP_023729959.1, XP_023738885.1, XP_023738886.1, XP_023738887.1, XP_023769380.1, XP_023769382.1	XP_016443331.1, XP_016464933.1, XP_016464934.1, XP_016464935.1, XP_016469893.1, XP_016469894.1, XP_016497605.1, XP_016497606.1, XP_016497607.1, XP_016512970.1	XP_015614786.1, XP_015614788.1, XP_015631954.1, XP_015631955.1, XP_015631956.1, XP_015648355.1, XP_015648356.1, XP_025879750.1, XP_025879751.1, XP_025879752.1	GWHPBCHF003317, GWHPBCHF003318, GWHPBCHF021369, GWHPBCHF021370	GWHPBCHG001725
OG0000319	NP_001031985.1, NP_198774.1, NP_201217.1	XP_021988561.1, XP_021988580.1, XP_021988598.1, XP_021988599.1, XP_021988600.1, XP_021988601.1, XP_021989023.1, XP_021989024.1, XP_021993357.1, XP_022034300.1, XP_022034301.1	GWHPBCHG008872, GWHPBCHG008873, GWHPBCHG008874, GWHPBCHG037555, GWHPBCHG038071, GWHPBCHG038072, GWHPBCHG038073, GWHPBCHG038082, GWHPBCHG038083, GWHPBCHG038084, GWHPBCHG038085	XP_023748157.1, XP_023748164.1, XP_023748165.1, XP_023748169.2, XP_023748173.1, XP_023748180.1, XP_023748181.1, XP_023748183.1, XP_023748184.1, XP_023751129.1, XP_023751130.1, XP_052623334.1	XP_016436247.1, XP_016447976.1, XP_016464340.1, XP_016483118.1		GWHPBCHF008453, GWHPBCHF008455, GWHPBCHF008459, GWHPBCHF008520, GWHPBCHF009971, GWHPBCHF032750, GWHPBCHF033136, GWHPBCHF033137, GWHPBCHF033139, GWHPBCHF033141, GWHPBCHF033149, GWHPBCHF033150, GWHPBCHF033256, GWHPBCHF033257, GWHPBCHF033262, GWHPBCHF033265, GWHPBCHF033268, GWHPBCHF033269	GWHPBCHG008872, GWHPBCHG008873, GWHPBCHG008874, GWHPBCHG037555, GWHPBCHG038071, GWHPBCHG038072, GWHPBCHG038073, GWHPBCHG038082, GWHPBCHG038083, GWHPBCHG038084, GWHPBCHG038085
OG0000320	NP_001078251.1, NP_001319695.1, NP_001323705.1, NP_181301.1, NP_190244.1, NP_200753.1	XP_021973808.1, XP_021973809.1, XP_021977110.1, XP_021998245.1, XP_021998417.1, XP_022018328.1, XP_022018329.1, XP_022036158.1, XP_035832850.1, XP_035839384.1	GWHPBCHG010919, GWHPBCHG032397, GWHPBCHG039716	XP_023742525.1, XP_023745136.1, XP_023757261.1, XP_023757262.1, XP_023757263.1, XP_023757264.1, XP_023757265.1, XP_023757266.1, XP_023768521.1, XP_042755489.1, XP_042755490.1, XP_042755491.1, XP_042755492.1, XP_052623440.1	XP_016434704.1, XP_016440316.1, XP_016446065.1, XP_016458639.1, XP_016458640.1, XP_016458641.1, XP_016470436.1, XP_016474570.1, XP_016481982.1, XP_016482691.1, XP_016490393.1, XP_016500477.1, XP_016508910.1	XP_015630936.1, XP_015630937.1, XP_015630938.1, XP_015630939.1, XP_015630940.1, XP_015630941.1, XP_015630942.1, XP_015630943.1, XP_015630944.1, XP_015637021.1, XP_025880243.1, XP_025880244.1, XP_025880245.1, XP_025881341.1	GWHPBCHF004829, GWHPBCHF004830, GWHPBCHF010258, GWHPBCHF018262, GWHPBCHF018263, GWHPBCHF027994, GWHPBCHF051042	GWHPBCHG010919, GWHPBCHG032397, GWHPBCHG039716
OG0000321	NP_001078447.1, NP_001154773.1, NP_001154774.1, NP_001190837.1, NP_001320063.1, NP_001325235.1, NP_001325236.1, NP_001328585.1, NP_001328586.1, NP_001328587.1, NP_001330347.1, NP_001330348.1, NP_001330349.1, NP_182184.1, NP_194280.1, NP_200017.2, NP_567120.1, NP_851174.1, NP_973702.1, NP_974616.2	XP_021969691.1, XP_022001291.1, XP_022001292.1, XP_022035676.1, XP_022035680.1, XP_022037800.1, XP_022037801.1, XP_035837999.1, XP_035838000.1, XP_035844579.1, XP_035844580.1, XP_035846112.1	GWHPBCHG053111, GWHPBCHG053112	XP_023755186.1, XP_023755560.1, XP_023755561.1, XP_042752805.1	XP_016435321.1, XP_016435322.1, XP_016454680.1, XP_016454681.1, XP_016455293.1, XP_016472014.1, XP_016472015.1, XP_016472016.1, XP_016476251.1, XP_016476252.1, XP_016476253.1, XP_016480061.1, XP_016480062.1, XP_016480064.1, XP_016480065.1, XP_016480066.1, XP_016480067.1, XP_016481688.1, XP_016481689.1, XP_016481690.1, XP_016481691.1	XP_015626894.1, XP_015626895.1, XP_015626897.1, XP_015626898.1, XP_015633436.1, XP_015633437.1, XP_015633438.1	GWHPBCHF037483, GWHPBCHF037484	GWHPBCHG053111, GWHPBCHG053112
OG0000322	NP_001154754.1, NP_001154755.1, NP_001185330.1, NP_001189724.1, NP_001320584.1, NP_001320585.1, NP_001326522.1, NP_001326523.1, NP_001326524.1, NP_001330399.1, NP_176814.1, NP_180271.1, NP_189967.1, NP_191239.1, NP_198594.1, NP_850097.1, NP_850344.1, NP_850860.1	XP_021988294.1, XP_021998899.1, XP_022002362.1, XP_022008928.1, XP_022029904.1, XP_022036178.1, XP_022037255.1, XP_022037256.1	GWHPBCHG005362, GWHPBCHG016893, GWHPBCHG032693, GWHPBCHG051985	XP_023729343.1, XP_023731697.1, XP_023735576.1, XP_023739683.1, XP_023763191.1, XP_023763192.1, XP_023768500.1	XP_016435527.1, XP_016437737.1, XP_016450742.1, XP_016455012.1, XP_016455013.1, XP_016455014.1, XP_016455453.1, XP_016458299.1, XP_016467127.1, XP_016478865.1, XP_016493990.1, XP_016493991.1, XP_016496183.1, XP_016496184.1, XP_016501754.1, XP_016506681.1, XP_016509951.1, XP_016509952.1	XP_015621336.1, XP_015622341.1, XP_015631102.1, XP_015639161.1	GWHPBCHF005774, GWHPBCHF005775, GWHPBCHF014907, GWHPBCHF028282, GWHPBCHF042890, GWHPBCHF042949, GWHPBCHF051072	GWHPBCHG005362, GWHPBCHG016893, GWHPBCHG032693, GWHPBCHG051985
OG0000323	NP_001190949.1, NP_001190950.1, NP_001324056.1, NP_001326044.1, NP_001328909.1, NP_001329080.1, NP_174807.1, NP_187677.1, NP_192695.1, NP_195257.1, NP_197748.1, NP_565411.2	XP_021973312.1, XP_021978478.1, XP_021982835.1, XP_021986383.1, XP_022011961.1, XP_022012903.1, XP_022018141.1, XP_035840453.1, XP_035842700.1	GWHPBCHG019800, GWHPBCHG019801, GWHPBCHG027923, GWHPBCHG048567, GWHPBCHG065072	XP_023737087.1, XP_023740334.1, XP_023747991.1, XP_023749875.1, XP_023751021.1, XP_023751438.1, XP_052625232.1	XP_016434582.1, XP_016434583.1, XP_016434587.1, XP_016441187.1, XP_016444304.1, XP_016458220.1, XP_016463514.1, XP_016466903.1, XP_016466904.1, XP_016479782.1, XP_016479783.1, XP_016482898.1, XP_016496330.1, XP_016505220.1, XP_016510658.1, XP_016513632.1, XP_016516068.1	XP_015614491.1, XP_015617352.1, XP_015619927.1, XP_015624615.1, XP_015625261.1, XP_015631535.1, XP_015631536.1, XP_015635476.1	GWHPBCHF017361, GWHPBCHF024076, GWHPBCHF034811, GWHPBCHF037993, GWHPBCHF040421, GWHPBCHF055173, GWHPBCHF055174	GWHPBCHG019800, GWHPBCHG019801, GWHPBCHG027923, GWHPBCHG048567, GWHPBCHG065072
OG0000324	NP_001322262.1, NP_001324362.1, NP_027543.2, NP_172839.1, NP_849656.2, NP_849657.1, NP_973410.1, NP_973819.1	XP_021976358.1, XP_021976359.1, XP_021976360.1, XP_021992599.1, XP_021992600.1, XP_021992602.1, XP_021992603.1, XP_021992604.1, XP_021992605.1, XP_021992606.1, XP_021997295.1, XP_021998356.1, XP_035842357.1, XP_035842358.1, XP_035842359.1, XP_035842360.1, XP_035842361.1, XP_035842362.1, XP_035842363.1, XP_035842364.1, XP_035842365.1, XP_035842366.1	GWHPBCHG030629, GWHPBCHG030630, GWHPBCHG030631, GWHPBCHG030632, GWHPBCHG030633, GWHPBCHG044155, GWHPBCHG044156	XP_052621930.1, XP_052621931.1, XP_052621932.1, XP_052621933.1, XP_052621934.1, XP_052625269.1, XP_052625270.1, XP_052625271.1, XP_052626121.1	XP_016433533.1, XP_016433534.1, XP_016433535.1, XP_016433536.1, XP_016473512.1, XP_016473513.1, XP_016474761.1, XP_016474762.1, XP_016474763.1, XP_016488238.1, XP_016488239.1, XP_016497769.1		GWHPBCHF000390, GWHPBCHF036708, GWHPBCHF036709, GWHPBCHF036710, GWHPBCHF040611	GWHPBCHG030629, GWHPBCHG030630, GWHPBCHG030631, GWHPBCHG030632, GWHPBCHG030633, GWHPBCHG044155, GWHPBCHG044156
OG0000325	NP_001332267.1, NP_194391.1, NP_199586.1, NP_200402.1	XP_021978215.1, XP_021985219.1, XP_021986525.1, XP_021993325.1, XP_021993326.1, XP_021994749.1, XP_022011543.1, XP_022015365.1, XP_022025621.1, XP_022039563.1, XP_035831798.1, XP_035831800.1, XP_035835263.1, XP_035843076.1, XP_035843077.1	GWHPBCHG028273, GWHPBCHG050664, GWHPBCHG063579, GWHPBCHG063580, GWHPBCHG063581	XP_023738170.1, XP_023743853.1, XP_023743857.1, XP_023750892.1, XP_023750893.1, XP_023759556.1, XP_023761002.1, XP_042758280.1, XP_052621402.1	XP_016448658.1, XP_016462996.1, XP_016472122.1, XP_016474105.1, XP_016474106.1, XP_016474107.1, XP_016474108.1, XP_016499189.1, XP_016499191.1	XP_015612160.1, XP_015612161.1, XP_015612162.1, XP_015612163.1, XP_015612555.1, XP_015620136.1, XP_015620138.1, XP_015625188.1, XP_015625190.1, XP_015633545.1, XP_015644461.1, XP_015644462.1, XP_015650070.1, XP_015650072.1, XP_015650073.1, XP_015650075.1	GWHPBCHF007354, GWHPBCHF024425, GWHPBCHF024426, GWHPBCHF024429, GWHPBCHF024430, GWHPBCHF030790, GWHPBCHF053936	GWHPBCHG028273, GWHPBCHG050664, GWHPBCHG063579, GWHPBCHG063580, GWHPBCHG063581
OG0000326	NP_567526.4	XP_021969777.1, XP_021974827.1, XP_021974828.1, XP_021974829.2, XP_021980032.1, XP_021986437.1, XP_021986438.1, XP_022004483.1, XP_022004487.1, XP_022010741.1, XP_022010744.1, XP_022013751.1, XP_022015173.2, XP_022023554.1, XP_022025366.1, XP_022041839.1, XP_022041843.1, XP_022041844.1, XP_022041845.2, XP_035834236.1, XP_035842049.1	GWHPBCHG003050, GWHPBCHG012520, GWHPBCHG012524, GWHPBCHG039833, GWHPBCHG047945, GWHPBCHG047946, GWHPBCHG065702	XP_023731906.1, XP_023738910.2, XP_023744193.1, XP_023745300.1, XP_023745301.1, XP_023745372.2, XP_023748371.1, XP_023755457.1, XP_023756872.1, XP_023756873.1, XP_023756894.1, XP_023756895.1, XP_023756896.1, XP_023756898.1, XP_023756907.1, XP_023760622.1, XP_023760627.1, XP_023760899.2, XP_023768109.1, XP_042751563.1, XP_042751564.1, XP_042751683.1, XP_042752022.1, XP_042752024.1, XP_042758344.1,…			GWHPBCHF004353, GWHPBCHF011765, GWHPBCHF011770, GWHPBCHF011771, GWHPBCHF039904, GWHPBCHF039905	GWHPBCHG003050, GWHPBCHG012520, GWHPBCHG012524, GWHPBCHG039833, GWHPBCHG047945, GWHPBCHG047946, GWHPBCHG065702
OG0000327		XP_021974438.1, XP_021974439.1, XP_021975172.1, XP_021979550.1, XP_021979674.1, XP_021984734.1, XP_021985625.1, XP_021985842.1, XP_021985885.1, XP_021986241.1, XP_021986543.1, XP_021986621.1, XP_021986639.1, XP_021990145.1, XP_021991152.1, XP_021991508.1, XP_021991787.1, XP_021991887.1, XP_021995173.1, XP_021995223.1, XP_021996027.1, XP_021997956.1, XP_021998032.1, XP_021999682.1, XP_022002688.1,…
OG0000328		XP_021974597.1, XP_021974627.1, XP_021974628.1, XP_021974633.1, XP_021974634.1, XP_021974635.1, XP_021975674.1, XP_021975675.1, XP_022025066.2, XP_035831818.1	GWHPBCHG004323, GWHPBCHG007577, GWHPBCHG007592, GWHPBCHG007597, GWHPBCHG043534, GWHPBCHG043538, GWHPBCHG043542, GWHPBCHG045879, GWHPBCHG045883, GWHPBCHG045886, GWHPBCHG060464, GWHPBCHG060465, GWHPBCHG060466	XP_023730680.1, XP_023730714.2, XP_023740405.1, XP_023758501.1, XP_023758513.1, XP_023758514.1, XP_023758515.1, XP_023758516.1, XP_023758518.1, XP_023758519.1, XP_023761699.1, XP_023764322.1, XP_023769258.1, XP_023771169.3, XP_042753064.1, XP_042753659.1, XP_042758060.1, XP_052622902.1			GWHPBCHF005199, GWHPBCHF006983, GWHPBCHF007007, GWHPBCHF007008, GWHPBCHF007011, GWHPBCHF007012, GWHPBCHF007027, GWHPBCHF007048, GWHPBCHF007052, GWHPBCHF036273, GWHPBCHF036277, GWHPBCHF038170, GWHPBCHF046437, GWHPBCHF049448, GWHPBCHF054787, GWHPBCHF054789	GWHPBCHG004323, GWHPBCHG007577, GWHPBCHG007592, GWHPBCHG007597, GWHPBCHG043534, GWHPBCHG043538, GWHPBCHG043542, GWHPBCHG045879, GWHPBCHG045883, GWHPBCHG045886, GWHPBCHG060464, GWHPBCHG060465, GWHPBCHG060466
OG0000329		XP_021991243.1, XP_021991311.1, XP_021991316.2, XP_021993165.1, XP_021993176.1, XP_021993177.1, XP_021993199.1, XP_021993200.1, XP_021993201.1, XP_021993204.1, XP_021993205.1, XP_022017242.1, XP_035835257.1, XP_035835562.1, XP_035835565.1, XP_035835566.1, XP_035835567.1, XP_035835571.1, XP_035835572.1, XP_035835573.1, XP_035835574.1, XP_035835577.1, XP_035835720.1, XP_035835721.1, XP_035835724.1	GWHPBCHG013141, GWHPBCHG013142, GWHPBCHG013143, GWHPBCHG013144, GWHPBCHG013145, GWHPBCHG013146, GWHPBCHG013149, GWHPBCHG013150, GWHPBCHG013151, GWHPBCHG013152, GWHPBCHG013154, GWHPBCHG013159, GWHPBCHG013160, GWHPBCHG035818	XP_042754541.1	XP_016433159.1, XP_016460247.1, XP_016460248.1, XP_016465025.1, XP_016465026.1, XP_016468667.1, XP_016468673.1, XP_016471342.1, XP_016471343.1, XP_016475993.1, XP_016511823.1		GWHPBCHF012269, GWHPBCHF012273, GWHPBCHF012276, GWHPBCHF012277, GWHPBCHF012278	GWHPBCHG013141, GWHPBCHG013142, GWHPBCHG013143, GWHPBCHG013144, GWHPBCHG013145, GWHPBCHG013146, GWHPBCHG013149, GWHPBCHG013150, GWHPBCHG013151, GWHPBCHG013152, GWHPBCHG013154, GWHPBCHG013159, GWHPBCHG013160, GWHPBCHG035818
OG0000330		XP_021995054.1, XP_022030579.1, XP_022030587.1, XP_022033081.1, XP_022033435.2, XP_022033436.1, XP_022036245.2, XP_022036246.1, XP_035844707.1, XP_035845427.1	GWHPBCHG036409, GWHPBCHG036410, GWHPBCHG036417, GWHPBCHG036418, GWHPBCHG036419, GWHPBCHG036420, GWHPBCHG036421, GWHPBCHG036424, GWHPBCHG036425, GWHPBCHG036428, GWHPBCHG036429, GWHPBCHG036430, GWHPBCHG036431, GWHPBCHG036432, GWHPBCHG036437, GWHPBCHG036438, GWHPBCHG036441	XP_023733557.1, XP_023752170.1, XP_023752171.1, XP_023766059.2, XP_023766065.1, XP_023766082.1, XP_023766091.1, XP_023766408.1	XP_016440725.1, XP_016440726.1, XP_016459098.1, XP_016462360.1, XP_016476842.1, XP_016476844.1	XP_015624028.1, XP_015624102.1, XP_015624241.1, XP_015624788.1	GWHPBCHF031654, GWHPBCHF031655, GWHPBCHF031664, GWHPBCHF031665, GWHPBCHF031667, GWHPBCHF031669, GWHPBCHF031670, GWHPBCHF031671	GWHPBCHG036409, GWHPBCHG036410, GWHPBCHG036417, GWHPBCHG036418, GWHPBCHG036419, GWHPBCHG036420, GWHPBCHG036421, GWHPBCHG036424, GWHPBCHG036425, GWHPBCHG036428, GWHPBCHG036429, GWHPBCHG036430, GWHPBCHG036431, GWHPBCHG036432, GWHPBCHG036437, GWHPBCHG036438, GWHPBCHG036441
OG0000331			GWHPBCHG004488, GWHPBCHG004489, GWHPBCHG008105, GWHPBCHG008106, GWHPBCHG008107, GWHPBCHG022108, GWHPBCHG022109, GWHPBCHG025529, GWHPBCHG025530, GWHPBCHG030662, GWHPBCHG043443, GWHPBCHG044068, GWHPBCHG044076, GWHPBCHG044077, GWHPBCHG056795, GWHPBCHG059457	XP_023749786.1, XP_023758738.3, XP_052624274.1, XP_052624275.1, XP_052624276.1, XP_052625500.1, XP_052625501.1, XP_052625502.1, XP_052625736.1, XP_052625737.1, XP_052626018.1			GWHPBCHF002068, GWHPBCHF003258, GWHPBCHF003259, GWHPBCHF003260, GWHPBCHF003261, GWHPBCHF011823, GWHPBCHF021619, GWHPBCHF021620, GWHPBCHF021621, GWHPBCHF023151, GWHPBCHF023152, GWHPBCHF023161, GWHPBCHF024187, GWHPBCHF027319, GWHPBCHF031760, GWHPBCHF035622, GWHPBCHF036088, GWHPBCHF036278, GWHPBCHF041339, GWHPBCHF046118, GWHPBCHF046290, GWHPBCHF046464, GWHPBCHF046961, GWHPBCHF046962, GWHPBCHF049869,…	GWHPBCHG004488, GWHPBCHG004489, GWHPBCHG008105, GWHPBCHG008106, GWHPBCHG008107, GWHPBCHG022108, GWHPBCHG022109, GWHPBCHG025529, GWHPBCHG025530, GWHPBCHG030662, GWHPBCHG043443, GWHPBCHG044068, GWHPBCHG044076, GWHPBCHG044077, GWHPBCHG056795, GWHPBCHG059457
OG0000332				XP_023734201.1, XP_023738669.1, XP_023739356.1, XP_023740370.1, XP_023742939.1, XP_023745845.1, XP_023748475.1, XP_023755002.1, XP_023759588.2, XP_023760202.1, XP_023761709.1, XP_023764201.1, XP_023766538.1, XP_042752574.1, XP_052619752.1, XP_052619757.1, XP_052620005.1, XP_052620295.1, XP_052620335.1, XP_052620365.1, XP_052620940.1, XP_052621094.1, XP_052621235.1, XP_052621579.1, XP_052621684.1,…
OG0000333					XP_016432621.1, XP_016432993.1, XP_016433670.1, XP_016434059.1, XP_016436122.1, XP_016438733.1, XP_016440519.1, XP_016441019.1, XP_016443519.1, XP_016444014.1, XP_016445236.1, XP_016445917.1, XP_016446357.1, XP_016447223.1, XP_016448719.1, XP_016449781.1, XP_016449911.1, XP_016451102.1, XP_016451169.1, XP_016451627.1, XP_016457394.1, XP_016458067.1, XP_016458521.1, XP_016458533.1, XP_016459182.1,…
OG0000334					XP_016434828.1, XP_016435387.1, XP_016435434.1, XP_016436865.1, XP_016437040.1, XP_016437720.1, XP_016441476.1, XP_016441893.1, XP_016443929.1, XP_016444512.1, XP_016445459.1, XP_016446298.1, XP_016449536.1, XP_016450077.1, XP_016450377.1, XP_016451964.1, XP_016452069.1, XP_016452661.1, XP_016453987.1, XP_016454638.1, XP_016457905.1, XP_016459572.1, XP_016461685.1, XP_016462863.1, XP_016463104.1,…
OG0000335	NP_001030694.1, NP_001078154.1, NP_001078155.1, NP_001078406.1, NP_001189891.1, NP_001189892.1, NP_001329914.1, NP_001329915.1, NP_188059.1, NP_188060.1, NP_193570.1, NP_850584.1, NP_850585.2	XP_021982567.1, XP_021982568.1, XP_021998254.1, XP_021998255.1, XP_021998256.1, XP_021999965.1, XP_021999966.1, XP_022018435.1, XP_035837402.1, XP_035837403.1, XP_035837404.1, XP_035844331.1, XP_035844332.1	GWHPBCHG008401, GWHPBCHG008402, GWHPBCHG008403, GWHPBCHG008404, GWHPBCHG029887, GWHPBCHG029888	XP_023741660.1, XP_023763966.1, XP_023763967.1, XP_023766196.1, XP_042754032.1	XP_016449839.1, XP_016449840.1, XP_016453231.1, XP_016453239.1, XP_016453244.1, XP_016453250.1, XP_016453255.1, XP_016453262.1, XP_016453268.1, XP_016460524.1, XP_016460526.1, XP_016478115.1, XP_016498918.1, XP_016498919.1, XP_016498920.1, XP_016498921.1, XP_016515109.1	XP_015635502.1, XP_015635503.1, XP_015646859.1, XP_015646860.1	GWHPBCHF002369, GWHPBCHF008010, GWHPBCHF008011, GWHPBCHF010514, GWHPBCHF010562	GWHPBCHG008401, GWHPBCHG008402, GWHPBCHG008403, GWHPBCHG008404, GWHPBCHG029887, GWHPBCHG029888
OG0000336	NP_001031143.1, NP_001031790.1, NP_001320640.1, NP_001329737.1, NP_174791.2, NP_177345.1, NP_195212.1, NP_564177.1, NP_567347.1, NP_849750.1, NP_974525.1	XP_021999909.1, XP_021999910.1, XP_021999911.1, XP_022008752.1, XP_022020431.1, XP_022023002.1, XP_022023003.1, XP_022034763.1	GWHPBCHG016004, GWHPBCHG041712, GWHPBCHG041713, GWHPBCHG041714, GWHPBCHG061625, GWHPBCHG061626, GWHPBCHG061627	XP_023731465.1, XP_023740637.1, XP_023740638.1, XP_023768202.1, XP_023768203.1, XP_042753484.1	XP_016433325.1, XP_016443070.1, XP_016443071.1, XP_016443101.1, XP_016453859.1, XP_016457350.1, XP_016457351.1, XP_016465151.1, XP_016475905.1, XP_016475906.1, XP_016490084.1, XP_016490085.1, XP_016490086.1, XP_016495168.1, XP_016500274.1, XP_016500587.1, XP_016500588.1, XP_016500589.1, XP_016508922.1	XP_015617467.1, XP_015617468.1, XP_015617469.1, XP_015625957.1, XP_015633795.1	GWHPBCHF014277, GWHPBCHF014278, GWHPBCHF034990, GWHPBCHF034991, GWHPBCHF043873, GWHPBCHF052085	GWHPBCHG016004, GWHPBCHG041712, GWHPBCHG041713, GWHPBCHG041714, GWHPBCHG061625, GWHPBCHG061626, GWHPBCHG061627
OG0000337	NP_001032147.1, NP_001032148.1, NP_001032149.1, NP_001078800.1, NP_001190270.1, NP_001318881.1, NP_001330616.1, NP_001330617.1, NP_001330618.1, NP_196565.1, NP_201324.1, NP_564156.1, NP_565162.1, NP_851273.1	XP_021973496.1, XP_021973497.1, XP_021982260.1, XP_021992267.1, XP_021992269.1, XP_022013504.1, XP_022013505.1, XP_022013506.1, XP_022018389.1	GWHPBCHG024078, GWHPBCHG024079, GWHPBCHG024080, GWHPBCHG024084, GWHPBCHG024085, GWHPBCHG024086, GWHPBCHG033302, GWHPBCHG061189, GWHPBCHG061190, GWHPBCHG061191, GWHPBCHG061192	XP_023735035.1, XP_023735036.1, XP_023735037.1, XP_023735038.1, XP_023760850.1, XP_023770893.1, XP_023770894.1, XP_023770895.1	XP_016446672.1, XP_016446673.1, XP_016447012.1, XP_016458365.1, XP_016467889.1, XP_016467890.1, XP_016476198.1, XP_016496331.1, XP_016503964.1, XP_016510412.1, XP_016510413.1		GWHPBCHF021118, GWHPBCHF021119, GWHPBCHF022072, GWHPBCHF022073, GWHPBCHF028881	GWHPBCHG024078, GWHPBCHG024079, GWHPBCHG024080, GWHPBCHG024084, GWHPBCHG024085, GWHPBCHG024086, GWHPBCHG033302, GWHPBCHG061189, GWHPBCHG061190, GWHPBCHG061191, GWHPBCHG061192
OG0000338	NP_001077754.1, NP_001117527.1, NP_001319280.1, NP_001321296.1, NP_001321297.1, NP_001321298.1, NP_001321488.1, NP_001321489.1, NP_001321490.1, NP_001321491.1, NP_001321492.1, NP_001321493.1, NP_001321494.1, NP_172583.2, NP_176319.1, NP_973809.1, NP_974064.1	XP_022017556.1, XP_022017557.1, XP_022017558.1, XP_022036194.1, XP_022041790.1, XP_022041795.1, XP_035832105.1, XP_035841167.1	GWHPBCHG028607, GWHPBCHG028608, GWHPBCHG028609, GWHPBCHG028610, GWHPBCHG054238, GWHPBCHG054246, GWHPBCHG063210, GWHPBCHG063211, GWHPBCHG063212, GWHPBCHG063213, GWHPBCHG063214	XP_023759092.1, XP_023763445.1, XP_023763447.1, XP_023770864.1, XP_042756662.1, XP_042756666.1, XP_042756667.1, XP_052626270.1	XP_016443398.1, XP_016474035.1, XP_016475676.1, XP_016493457.1, XP_016493458.1, XP_016493459.1	XP_015643348.1, XP_015643349.1, XP_015646979.1, XP_015646980.1, XP_015646981.1, XP_025881887.1	GWHPBCHF024777, GWHPBCHF044784	GWHPBCHG028607, GWHPBCHG028608, GWHPBCHG028609, GWHPBCHG028610, GWHPBCHG054238, GWHPBCHG054246, GWHPBCHG063210, GWHPBCHG063211, GWHPBCHG063212, GWHPBCHG063213, GWHPBCHG063214
OG0000339	NP_001117543.4, NP_001154442.1, NP_001319311.1, NP_001322486.1, NP_001322487.1, NP_176563.3, NP_974083.1	XP_022002157.1, XP_022002158.1, XP_022002159.1, XP_022002160.1, XP_022002161.1, XP_022002162.1, XP_035837498.1, XP_035843572.1, XP_035843573.1	GWHPBCHG036377, GWHPBCHG058560, GWHPBCHG058561, GWHPBCHG058562, GWHPBCHG058563, GWHPBCHG058566, GWHPBCHG058567, GWHPBCHG058568, GWHPBCHG058569, GWHPBCHG058570, GWHPBCHG058571, GWHPBCHG058572, GWHPBCHG058573, GWHPBCHG058574, GWHPBCHG058575, GWHPBCHG058576, GWHPBCHG058577	XP_023752760.1, XP_023752761.1, XP_023752763.1, XP_023752765.1, XP_042751846.1	XP_016458551.1, XP_016458552.1, XP_016458554.1, XP_016458555.1, XP_016458556.1, XP_016458557.1, XP_016495786.1, XP_016495787.1, XP_016495788.1, XP_016495789.1	XP_015649850.1, XP_015649851.1	GWHPBCHF004289, GWHPBCHF019543	GWHPBCHG036377, GWHPBCHG058560, GWHPBCHG058561, GWHPBCHG058562, GWHPBCHG058563, GWHPBCHG058566, GWHPBCHG058567, GWHPBCHG058568, GWHPBCHG058569, GWHPBCHG058570, GWHPBCHG058571, GWHPBCHG058572, GWHPBCHG058573, GWHPBCHG058574, GWHPBCHG058575, GWHPBCHG058576, GWHPBCHG058577
OG0000340	NP_001322625.1, NP_001326875.1, NP_172755.1, NP_173744.1, NP_175184.1, NP_189291.1, NP_198619.1	XP_022015805.1, XP_022034368.2	GWHPBCHG004207, GWHPBCHG004208, GWHPBCHG052967, GWHPBCHG052968, GWHPBCHG052969, GWHPBCHG052970, GWHPBCHG052971, GWHPBCHG052972, GWHPBCHG052973, GWHPBCHG061872, GWHPBCHG061873, GWHPBCHG061874, GWHPBCHG061876, GWHPBCHG061877, GWHPBCHG061878, GWHPBCHG061879, GWHPBCHG061880, GWHPBCHG061882	XP_023728590.1, XP_023728591.1, XP_023728592.1, XP_023728593.1, XP_023736922.1, XP_042755402.1, XP_042755963.1, XP_042755965.1	XP_016439006.1, XP_016452052.1, XP_016456358.1, XP_016464624.1, XP_016466551.1, XP_016480512.1, XP_016497441.1, XP_016497442.1, XP_016498997.1, XP_016499784.1, XP_016499785.1, XP_016513995.1, XP_016515174.1	XP_015648962.1	GWHPBCHF052101, GWHPBCHF052351	GWHPBCHG004207, GWHPBCHG004208, GWHPBCHG052967, GWHPBCHG052968, GWHPBCHG052969, GWHPBCHG052970, GWHPBCHG052971, GWHPBCHG052972, GWHPBCHG052973, GWHPBCHG061872, GWHPBCHG061873, GWHPBCHG061874, GWHPBCHG061876, GWHPBCHG061877, GWHPBCHG061878, GWHPBCHG061879, GWHPBCHG061880, GWHPBCHG061882
OG0000341	NP_001327178.1, NP_178362.1, NP_189260.1, NP_189261.1, NP_189262.1, NP_189263.1, NP_189264.3, NP_193113.1, NP_194878.1, NP_200536.3	XP_021977852.2, XP_021983786.1, XP_021983800.1, XP_021983815.1, XP_021983816.1, XP_022017027.1, XP_022017533.2, XP_022017641.1, XP_022017685.2, XP_022018908.2, XP_022032454.1, XP_022034397.1, XP_022034398.1, XP_022034567.2, XP_022034569.1, XP_022034777.1	GWHPBCHG025898, GWHPBCHG025904, GWHPBCHG025911, GWHPBCHG025912, GWHPBCHG061794, GWHPBCHG061795, GWHPBCHG061796, GWHPBCHG061797	XP_023731933.1, XP_023738563.1, XP_023738564.1, XP_023738572.1, XP_023738573.1, XP_023738578.1, XP_023767131.1, XP_023767133.1	XP_016436387.1, XP_016437834.1, XP_016446007.1, XP_016453933.1, XP_016454936.1, XP_016457207.1, XP_016499882.1, XP_016500509.1, XP_016500510.1, XP_016500511.1, XP_016509108.1	XP_015619068.1, XP_015631141.1, XP_015645590.1	GWHPBCHF022094, GWHPBCHF022096, GWHPBCHF022098, GWHPBCHF022101, GWHPBCHF052244	GWHPBCHG025898, GWHPBCHG025904, GWHPBCHG025911, GWHPBCHG025912, GWHPBCHG061794, GWHPBCHG061795, GWHPBCHG061796, GWHPBCHG061797
OG0000342	NP_001329813.1, NP_001329814.1, NP_001330095.1, NP_001330096.1, NP_194652.1, NP_200473.1	XP_021980925.1, XP_021980926.1, XP_021990516.1, XP_021996584.1, XP_021996585.1, XP_022027212.1, XP_022027213.1, XP_022027214.1, XP_022027215.1, XP_022027216.1, XP_022027217.1, XP_035834760.1, XP_035836609.1, XP_035843218.1, XP_035843219.1	GWHPBCHG007201, GWHPBCHG007202, GWHPBCHG007203, GWHPBCHG007204, GWHPBCHG055453, GWHPBCHG055454, GWHPBCHG055455, GWHPBCHG055456	XP_023744466.1, XP_023744467.1, XP_042751357.1, XP_052621558.1, XP_052621559.1	XP_016450516.1, XP_016471013.1, XP_016471014.1, XP_016471015.1, XP_016487615.1, XP_016487616.1, XP_016487617.1, XP_016511523.1, XP_016511581.1, XP_016511644.1	XP_015615055.2, XP_015615064.1, XP_015615070.1, XP_015615071.1, XP_015615072.1, XP_025879345.1, XP_025879347.1, XP_025879348.1, XP_025879351.1, XP_025879353.1, XP_025879354.1, XP_025879356.1, XP_025879363.1, XP_025879364.1, XP_025879365.1	GWHPBCHF007332, GWHPBCHF045786	GWHPBCHG007201, GWHPBCHG007202, GWHPBCHG007203, GWHPBCHG007204, GWHPBCHG055453, GWHPBCHG055454, GWHPBCHG055455, GWHPBCHG055456
OG0000343		XP_021971072.1, XP_021974683.1, XP_021974974.1, XP_021975454.1, XP_021979743.1, XP_021979752.1, XP_021980435.1, XP_021980756.1, XP_021984904.1, XP_021984943.1, XP_021985220.1, XP_021985991.1, XP_021986836.1, XP_021990838.1, XP_021990870.1, XP_021990882.1, XP_021991091.1, XP_021991188.1, XP_021991724.1, XP_021991867.1, XP_021991930.1, XP_021992046.1, XP_021998143.1, XP_022000480.1, XP_022003352.1,…			XP_016439406.1, XP_016495914.1
OG0000344		XP_021979609.1, XP_022002360.1, XP_022002462.1, XP_022002470.1, XP_022002471.2, XP_022002473.1, XP_022002474.1, XP_022002475.1, XP_022002476.2, XP_022002478.1, XP_022002479.1, XP_022004477.1, XP_022004478.2, XP_022004479.1, XP_022004520.1, XP_022004521.1, XP_022029177.1, XP_022029179.1, XP_022029184.1, XP_022041810.1, XP_035837560.1, XP_035837561.1, XP_035837562.1, XP_035837563.1, XP_035838312.1,…	GWHPBCHG003161, GWHPBCHG003174, GWHPBCHG003189, GWHPBCHG003199, GWHPBCHG003200, GWHPBCHG003210, GWHPBCHG003219, GWHPBCHG003226	XP_023735348.1, XP_023735349.1, XP_023740362.1, XP_023750010.1, XP_023750012.1, XP_023750017.1, XP_023750018.1, XP_023758195.2, XP_023758196.2, XP_042756632.1	XP_016464507.1, XP_016464508.1, XP_016464509.1, XP_016464510.1, XP_016464511.1, XP_016464512.1, XP_016464513.1		GWHPBCHF000607, GWHPBCHF004403, GWHPBCHF004427	GWHPBCHG003161, GWHPBCHG003174, GWHPBCHG003189, GWHPBCHG003199, GWHPBCHG003200, GWHPBCHG003210, GWHPBCHG003219, GWHPBCHG003226
OG0000345		XP_022002812.1		XP_023770534.1	XP_016435255.1, XP_016435256.1, XP_016441829.1, XP_016441831.1, XP_016441832.1, XP_016441833.1, XP_016441834.1, XP_016441835.1, XP_016441836.1, XP_016441837.1, XP_016441838.1, XP_016441839.1, XP_016441840.1, XP_016441841.1, XP_016441842.1, XP_016441843.1, XP_016441844.1, XP_016441845.1, XP_016441846.1, XP_016441847.1, XP_016441848.1, XP_016442855.1, XP_016455189.1, XP_016466731.1, XP_016466732.1,…
OG0000346		XP_022006583.1	GWHPBCHG013234, GWHPBCHG017410, GWHPBCHG039468	XP_023735811.1, XP_023748158.1, XP_052625711.1	XP_016434345.1, XP_016434631.1, XP_016438429.1, XP_016441508.1, XP_016443072.1, XP_016444650.1, XP_016444736.1, XP_016446808.1, XP_016450137.1, XP_016451514.1, XP_016452740.1, XP_016453229.1, XP_016454101.1, XP_016454311.1, XP_016460304.1, XP_016462203.1, XP_016463700.1, XP_016463937.1, XP_016465856.1, XP_016467630.1, XP_016467897.1, XP_016468553.1, XP_016472057.1, XP_016474811.1, XP_016475950.1,…	XP_015622609.1, XP_015623662.1, XP_015623663.1, XP_025878401.1, XP_025879532.1, XP_025880529.1, XP_025880530.1	GWHPBCHF003554, GWHPBCHF039079	GWHPBCHG013234, GWHPBCHG017410, GWHPBCHG039468
OG0000347					XP_016434707.1, XP_016436020.1, XP_016436620.1, XP_016437687.1, XP_016437896.1, XP_016438087.1, XP_016439688.1, XP_016440518.1, XP_016440686.1, XP_016441311.1, XP_016444779.1, XP_016446492.1, XP_016447089.1, XP_016448596.1, XP_016448597.1, XP_016448930.1, XP_016449081.1, XP_016449466.1, XP_016449930.1, XP_016449931.1, XP_016449932.1, XP_016450093.1, XP_016452183.1, XP_016452260.1, XP_016452539.1,…
OG0000348	NP_001031692.1, NP_001117231.1, NP_001184911.1, NP_001322673.1, NP_001322674.1, NP_001322675.1, NP_001322676.1, NP_001322677.1, NP_001322678.1, NP_001322680.1, NP_001329394.1, NP_001329395.1, NP_001329475.1, NP_172015.1, NP_193906.2, NP_567274.1, NP_849596.1	XP_021993721.1, XP_021993722.1, XP_022018253.1, XP_022018255.1, XP_022036928.1, XP_022036929.1, XP_022041933.1, XP_022041942.1, XP_035846171.1	GWHPBCHG028480, GWHPBCHG028481, GWHPBCHG028482	XP_023742870.1, XP_023751202.1, XP_023751205.1, XP_023751207.1, XP_023771293.1, XP_023771295.1, XP_023771301.1, XP_023771310.1	XP_016440385.1, XP_016458396.1, XP_016458397.1, XP_016458398.1, XP_016458399.1, XP_016462654.1, XP_016462655.1, XP_016462656.1, XP_016462657.1, XP_016466997.1, XP_016466998.1, XP_016466999.1, XP_016467000.1, XP_016467001.1, XP_016486479.1, XP_016486480.1, XP_016508926.1, XP_016508927.1	XP_015636338.1, XP_015636339.1, XP_015636340.1, XP_015648539.1, XP_015650022.1, XP_015650023.1	GWHPBCHF024603, GWHPBCHF024635, GWHPBCHF044688, GWHPBCHF056335	GWHPBCHG028480, GWHPBCHG028481, GWHPBCHG028482
OG0000349	NP_001031915.1, NP_001326640.1, NP_001331822.1, NP_001331823.1, NP_001332603.1, NP_192137.1, NP_197583.1, NP_199730.1, NP_566865.2	XP_021990602.1, XP_021990603.1, XP_021990604.1, XP_022035171.1, XP_022039896.1	GWHPBCHG007535, GWHPBCHG009349, GWHPBCHG009350, GWHPBCHG009351, GWHPBCHG009352, GWHPBCHG040401, GWHPBCHG040402, GWHPBCHG040403, GWHPBCHG040404	XP_023740647.1, XP_023742747.1, XP_023746868.1, XP_023750760.1, XP_023750761.1, XP_023750762.1, XP_023750763.1, XP_023750764.1	XP_016450822.1, XP_016450888.1, XP_016450889.1, XP_016459740.1, XP_016459741.1, XP_016463492.1, XP_016463498.1, XP_016466387.1, XP_016466389.1, XP_016466390.1, XP_016474462.1, XP_016474464.1, XP_016474465.1, XP_016474466.1	XP_015629843.1, XP_015629844.1, XP_015632177.1, XP_015643025.1, XP_015643026.1, XP_015643027.1, XP_015644807.1, XP_025882333.1, XP_025883042.1	GWHPBCHF007071, GWHPBCHF008916, GWHPBCHF008918, GWHPBCHF020762, GWHPBCHF033727	GWHPBCHG007535, GWHPBCHG009349, GWHPBCHG009350, GWHPBCHG009351, GWHPBCHG009352, GWHPBCHG040401, GWHPBCHG040402, GWHPBCHG040403, GWHPBCHG040404
OG0000350	NP_001078345.1, NP_001118458.1, NP_171751.1, NP_181225.1, NP_188365.1, NP_192094.1, NP_849577.1	XP_021973107.1, XP_021985608.1, XP_021994673.1, XP_022000866.1, XP_022006028.1, XP_022006029.1, XP_022024102.1, XP_022038483.1, XP_035836227.1	GWHPBCHG002306, GWHPBCHG002307, GWHPBCHG002308, GWHPBCHG005281, GWHPBCHG005282, GWHPBCHG015550, GWHPBCHG063719	XP_023732684.1, XP_023744851.1, XP_023745899.1, XP_023765742.1, XP_023767798.1, XP_042751805.1	XP_016437515.1, XP_016438569.1, XP_016439328.1, XP_016441033.1, XP_016441038.1, XP_016444230.1, XP_016444231.1, XP_016445744.1, XP_016462324.1, XP_016463628.1, XP_016480748.1, XP_016480749.1, XP_016486832.1, XP_016490264.1, XP_016497318.1, XP_016497319.1, XP_016512847.1, XP_016512848.1	XP_015613529.1, XP_015613535.1, XP_015613541.1, XP_015614349.1, XP_015614357.1, XP_015638780.1	GWHPBCHF001364, GWHPBCHF005812, GWHPBCHF013911, GWHPBCHF013912, GWHPBCHF013913, GWHPBCHF017725, GWHPBCHF054064, GWHPBCHF054065	GWHPBCHG002306, GWHPBCHG002307, GWHPBCHG002308, GWHPBCHG005281, GWHPBCHG005282, GWHPBCHG015550, GWHPBCHG063719
OG0000351	NP_001078599.1, NP_001078611.1, NP_001118564.1, NP_187028.1, NP_197294.1, NP_197598.2, NP_850507.1	XP_021973360.1, XP_022000685.1, XP_022000686.1, XP_022000687.1, XP_035837888.1	GWHPBCHG002640, GWHPBCHG002641, GWHPBCHG002642, GWHPBCHG002643, GWHPBCHG002644, GWHPBCHG019864, GWHPBCHG019865, GWHPBCHG019866, GWHPBCHG019867, GWHPBCHG019868, GWHPBCHG019869, GWHPBCHG019870, GWHPBCHG019871, GWHPBCHG019872, GWHPBCHG019873, GWHPBCHG019874	XP_023739383.2, XP_023739384.1, XP_023751397.1, XP_023768024.1, XP_052624586.1	XP_016437578.1, XP_016437579.1, XP_016442966.1, XP_016442967.1, XP_016469453.1, XP_016469454.1, XP_016476139.1, XP_016476141.1, XP_016491447.1, XP_016491448.1, XP_016510071.1	XP_015619819.1, XP_015619851.1, XP_025877631.1	GWHPBCHF004021, GWHPBCHF017437, GWHPBCHF017438, GWHPBCHF017439, GWHPBCHF054290	GWHPBCHG002640, GWHPBCHG002641, GWHPBCHG002642, GWHPBCHG002643, GWHPBCHG002644, GWHPBCHG019864, GWHPBCHG019865, GWHPBCHG019866, GWHPBCHG019867, GWHPBCHG019868, GWHPBCHG019869, GWHPBCHG019870, GWHPBCHG019871, GWHPBCHG019872, GWHPBCHG019873, GWHPBCHG019874
OG0000352	NP_001185080.1, NP_001185267.1, NP_001185268.1, NP_001185269.1, NP_001189789.1, NP_001190311.1, NP_001321764.1, NP_001321765.1, NP_001323064.1, NP_001323398.1, NP_172515.2, NP_173829.3, NP_176197.3, NP_177163.3, NP_186781.4, NP_197006.2	XP_021983369.1, XP_021983370.1, XP_021983371.1, XP_021985469.1, XP_021999278.1, XP_021999279.1, XP_021999280.1, XP_021999281.1, XP_022005412.1, XP_022005413.1, XP_022011444.1, XP_022011445.1, XP_022011446.1, XP_022011634.1, XP_022011635.1, XP_022021183.1, XP_022021184.1, XP_022021412.1, XP_035831196.1, XP_035842902.1	GWHPBCHG065533	XP_023740247.1, XP_023740248.1, XP_023740249.1, XP_023743557.1, XP_023743744.2, XP_023760329.1, XP_023761311.1, XP_042756765.1, XP_052622745.1, XP_052624761.1	XP_016440565.1, XP_016440566.1, XP_016440567.1, XP_016447806.1, XP_016451150.1, XP_016451151.1, XP_016451152.1, XP_016485055.1, XP_016488099.1, XP_016488100.1, XP_016488101.1, XP_016489452.1	XP_015613499.1, XP_015639568.1, XP_015639569.1, XP_025881409.1	GWHPBCHF026535, GWHPBCHF040479, GWHPBCHF040480, GWHPBCHF041964	GWHPBCHG065533
OG0000353	NP_001189637.1, NP_001190777.1, NP_174375.1, NP_179079.1, NP_179081.1, NP_180588.1, NP_181040.1, NP_190853.1, NP_193744.1, NP_849954.1, NP_849955.1	XP_021970682.1, XP_021987916.2, XP_022009563.1, XP_022017906.1, XP_022028017.1, XP_035834867.1, XP_035841752.1	GWHPBCHG011736, GWHPBCHG011737, GWHPBCHG017562, GWHPBCHG017563, GWHPBCHG033123, GWHPBCHG041096, GWHPBCHG041097	XP_023737778.1, XP_023739845.1, XP_023743604.1, XP_023749899.1, XP_023755771.1, XP_023768944.1, XP_023771919.1	XP_016432514.1, XP_016435446.1, XP_016463825.1, XP_016480637.1, XP_016480638.1, XP_016484907.1, XP_016509268.1, XP_016511959.1	XP_015614532.1, XP_015616429.2, XP_015619939.1, XP_015629717.1, XP_015635560.1, XP_015642868.1, XP_015644748.1, XP_025877687.1	GWHPBCHF010364, GWHPBCHF010365, GWHPBCHF011073, GWHPBCHF011074, GWHPBCHF011095, GWHPBCHF011096, GWHPBCHF015458, GWHPBCHF028725, GWHPBCHF032486, GWHPBCHF032487, GWHPBCHF032508, GWHPBCHF032509, GWHPBCHF032510	GWHPBCHG011736, GWHPBCHG011737, GWHPBCHG017562, GWHPBCHG017563, GWHPBCHG033123, GWHPBCHG041096, GWHPBCHG041097
OG0000354	NP_001190462.1, NP_001319749.1, NP_180842.1, NP_181428.1, NP_191030.3, NP_199149.1, NP_199150.1, NP_199151.1	XP_021982241.1, XP_021984758.2, XP_021987373.1, XP_022002597.1, XP_022002598.1, XP_022010756.1, XP_022029951.1, XP_022029952.1, XP_022029953.1, XP_022029954.1, XP_022034993.1	GWHPBCHG040124, GWHPBCHG052277, GWHPBCHG052283, GWHPBCHG052284, GWHPBCHG052286, GWHPBCHG052287	XP_023733340.1, XP_023733504.1, XP_023742942.2, XP_023742947.1, XP_023742950.2, XP_023743370.1, XP_023754088.1, XP_023769246.1, XP_042753416.1, XP_052625525.1	XP_016448573.1, XP_016455701.1, XP_016490136.1, XP_016490137.1, XP_016497090.1, XP_016497091.1, XP_016499200.1, XP_016511634.1, XP_016513711.1	XP_015614122.1, XP_015614123.1, XP_015630484.1, XP_015630742.1, XP_015631295.1, XP_015631296.1, XP_015635984.1, XP_015636813.1, XP_015636814.1, XP_015636815.1, XP_015636816.1, XP_015636817.1, XP_015649112.1	GWHPBCHF009212, GWHPBCHF027307, GWHPBCHF043202, GWHPBCHF043206, GWHPBCHF051402	GWHPBCHG040124, GWHPBCHG052277, GWHPBCHG052283, GWHPBCHG052284, GWHPBCHG052286, GWHPBCHG052287
OG0000355	NP_001319391.1, NP_173899.1, NP_177816.1, NP_849894.1	XP_021971028.1, XP_021971029.1, XP_021993592.1, XP_022017643.1, XP_022017645.1, XP_022017646.1, XP_022017648.1, XP_022026659.1, XP_022026660.1, XP_022027700.1, XP_022027701.1, XP_035841106.1, XP_035841108.1, XP_035841109.1, XP_035843422.1, XP_035843423.1	GWHPBCHG008953, GWHPBCHG008954, GWHPBCHG008955, GWHPBCHG008956, GWHPBCHG012173, GWHPBCHG012174, GWHPBCHG012175, GWHPBCHG037519	XP_023730589.1, XP_023730590.1, XP_023740539.1, XP_023754977.1, XP_023754978.1, XP_052627524.1	XP_016477911.1, XP_016492937.1, XP_016492938.1, XP_016497362.1, XP_016497363.1, XP_016498626.1, XP_016505664.1, XP_016507159.1	XP_015618033.1, XP_015618035.1, XP_015619922.1, XP_015636871.1, XP_015640389.1, XP_015641437.1, XP_015650083.1, XP_015650084.1, XP_015650085.1, XP_015650086.1, XP_025878140.1	GWHPBCHF008558, GWHPBCHF008559, GWHPBCHF008560, GWHPBCHF008561, GWHPBCHF011447, GWHPBCHF011471, GWHPBCHF032785	GWHPBCHG008953, GWHPBCHG008954, GWHPBCHG008955, GWHPBCHG008956, GWHPBCHG012173, GWHPBCHG012174, GWHPBCHG012175, GWHPBCHG037519
OG0000356	NP_001320535.1, NP_001328323.1, NP_001328324.1, NP_173361.1, NP_195404.6	XP_021983218.1, XP_021983220.1, XP_021983221.1, XP_022039139.1, XP_022039140.1, XP_035832620.1, XP_035832621.1, XP_035832622.1, XP_035832623.1	GWHPBCHG018927, GWHPBCHG050143, GWHPBCHG050144, GWHPBCHG059902, GWHPBCHG059903, GWHPBCHG059904, GWHPBCHG059905	XP_023729030.1, XP_023729031.1, XP_023729033.1, XP_023754966.1, XP_023754968.1, XP_023765612.1, XP_023765613.1, XP_042755222.1, XP_042755223.1, XP_042756243.1, XP_052625384.1	XP_016445438.1, XP_016445439.1, XP_016465331.1, XP_016465332.1, XP_016465333.1, XP_016465334.1, XP_016465335.1, XP_016465336.1, XP_016465337.1, XP_016481761.1, XP_016492535.1, XP_016492536.1, XP_016492537.1, XP_016492538.1, XP_016492539.1	XP_015618088.1, XP_015632718.1, XP_015632719.1, XP_015632720.1, XP_015632721.1, XP_015632722.1, XP_015632724.1, XP_015632725.1, XP_015644083.2, XP_025879968.1, XP_025879969.1	GWHPBCHF001491, GWHPBCHF041720, GWHPBCHF041721	GWHPBCHG018927, GWHPBCHG050143, GWHPBCHG050144, GWHPBCHG059902, GWHPBCHG059903, GWHPBCHG059904, GWHPBCHG059905
OG0000357		XP_021971323.1, XP_021971588.1, XP_021971866.1, XP_021971881.1, XP_021974457.1, XP_021974760.1, XP_021979790.1, XP_021980421.1, XP_021980489.1, XP_021984721.1, XP_021985672.1, XP_021986476.1, XP_021986602.1, XP_021991632.1, XP_021991758.1, XP_021991920.1, XP_021994940.1, XP_021995160.1, XP_021995936.1, XP_021996212.1, XP_021996337.1, XP_021997317.1, XP_022003182.1, XP_022003322.1, XP_022003365.1,…
OG0000358					XP_016435031.1, XP_016435861.1, XP_016435876.1, XP_016436333.1, XP_016439937.1, XP_016440051.1, XP_016440183.1, XP_016441907.1, XP_016445125.1, XP_016445727.1, XP_016446460.1, XP_016452751.1, XP_016453919.1, XP_016455914.1, XP_016456124.1, XP_016456280.1, XP_016457755.1, XP_016457975.1, XP_016458699.1, XP_016458763.1, XP_016460550.1, XP_016461428.1, XP_016462581.1, XP_016463374.1, XP_016464225.1,…		GWHPBCHF001382
OG0000359	NP_001030624.1, NP_001030625.1, NP_001330834.1, NP_001330835.1, NP_173072.1, NP_186924.1, NP_198474.1	XP_021970549.1, XP_021993395.1, XP_022010067.1, XP_022010073.1, XP_022010080.1, XP_022010085.1, XP_022013097.1, XP_022035920.1, XP_035829897.1	GWHPBCHG013927, GWHPBCHG016100, GWHPBCHG033821, GWHPBCHG033822, GWHPBCHG033823, GWHPBCHG035234	XP_023734810.1, XP_023734811.1, XP_023736861.1, XP_023747403.1, XP_023754583.1	XP_016435820.1, XP_016436604.1, XP_016442696.1, XP_016445158.1, XP_016464093.1, XP_016476826.1, XP_016500602.1	XP_015617585.1, XP_015617586.1, XP_015617587.1, XP_015617588.1, XP_015617589.1, XP_015617590.1, XP_015617592.1, XP_015617593.1, XP_015617594.1, XP_015617595.1, XP_015617596.1, XP_015617598.1, XP_015617599.1, XP_015617600.1, XP_015626465.1, XP_015650128.1, XP_025877122.1, XP_025877124.1, XP_025877125.1	GWHPBCHF012815, GWHPBCHF014356, GWHPBCHF014357, GWHPBCHF029266, GWHPBCHF029267, GWHPBCHF030682, GWHPBCHF042610, GWHPBCHF042611	GWHPBCHG013927, GWHPBCHG016100, GWHPBCHG033821, GWHPBCHG033822, GWHPBCHG033823, GWHPBCHG035234
OG0000360	NP_001031050.1, NP_001031051.1, NP_001189905.1, NP_001190409.1, NP_001319429.1, NP_001325883.1, NP_178164.3, NP_188209.3, NP_563981.1, NP_849672.1, NP_849913.2, NP_851003.2	XP_021981207.1, XP_021981208.1, XP_021981209.1, XP_021984316.1, XP_021990254.1, XP_021990255.1, XP_021996714.1, XP_021996715.1, XP_022003682.1, XP_022011723.1, XP_022016989.1, XP_022033777.1, XP_022033778.1, XP_022033779.1, XP_022033780.1, XP_022039236.1	GWHPBCHG006854, GWHPBCHG006856, GWHPBCHG027074, GWHPBCHG027075, GWHPBCHG062664, GWHPBCHG062665, GWHPBCHG062666	XP_023734072.1, XP_023762146.2, XP_042757590.1, XP_052625740.1	XP_016482176.1, XP_016482177.1, XP_016482178.1, XP_016488088.1, XP_016488089.1, XP_016488090.1, XP_016491582.1, XP_016493198.1, XP_016493199.1, XP_016493200.1, XP_016506568.1, XP_016506569.1	XP_015631118.1, XP_015631120.1, XP_015631121.1	GWHPBCHF006779, GWHPBCHF006780, GWHPBCHF049819, GWHPBCHF049820, GWHPBCHF053118, GWHPBCHF053119	GWHPBCHG006854, GWHPBCHG006856, GWHPBCHG027074, GWHPBCHG027075, GWHPBCHG062664, GWHPBCHG062665, GWHPBCHG062666
OG0000361	NP_001031938.1, NP_196667.2, NP_197904.1	XP_022002660.1, XP_022018479.1, XP_022018480.1, XP_022018481.1, XP_022020779.1, XP_022020780.1, XP_022020782.1, XP_022020783.1, XP_022023230.1, XP_022023237.1, XP_022023243.1, XP_022037969.1, XP_022037970.1, XP_035830733.1, XP_035835607.1, XP_035840282.1, XP_035841717.1	GWHPBCHG001980, GWHPBCHG015206, GWHPBCHG015207, GWHPBCHG038656, GWHPBCHG038657, GWHPBCHG038658, GWHPBCHG038659, GWHPBCHG038660	XP_023747024.1, XP_023747025.1, XP_023747026.1, XP_023759947.1, XP_023759948.1, XP_042751930.1, XP_042751933.1, XP_042751936.1	XP_016447182.1, XP_016447183.1, XP_016448513.1, XP_016448514.1, XP_016460918.1, XP_016460920.1, XP_016460921.1, XP_016460922.1, XP_016460923.1, XP_016464581.1, XP_016464582.1, XP_016464583.1, XP_016505337.1, XP_016505338.1, XP_016505339.1	XP_015626237.1, XP_015626238.1, XP_015644389.1, XP_015644390.1, XP_015650701.2	GWHPBCHF001849, GWHPBCHF013693, GWHPBCHF050116	GWHPBCHG001980, GWHPBCHG015206, GWHPBCHG015207, GWHPBCHG038656, GWHPBCHG038657, GWHPBCHG038658, GWHPBCHG038659, GWHPBCHG038660
OG0000362	NP_001190873.1, NP_001318278.1, NP_001323012.1, NP_001323879.1, NP_001323880.1, NP_001323881.1, NP_001323882.1, NP_001323883.1, NP_001323884.1, NP_001323885.1, NP_001323886.1, NP_001329898.1, NP_001329899.1, NP_001329900.1, NP_173408.2, NP_194785.1, NP_200602.2, NP_565560.1, NP_851209.1, NP_974953.1	XP_021970759.1, XP_021970760.1, XP_021996808.1, XP_021996809.1, XP_022027594.1, XP_022027595.1, XP_022027596.1, XP_022027597.1, XP_035836641.1	GWHPBCHG006639, GWHPBCHG038753, GWHPBCHG038754, GWHPBCHG038755, GWHPBCHG055907, GWHPBCHG055908, GWHPBCHG055909, GWHPBCHG055910, GWHPBCHG055911	XP_023730346.1, XP_023733792.1, XP_023733793.1, XP_023733794.1, XP_023733795.1, XP_023760812.1	XP_016436627.1, XP_016480423.1, XP_016480429.1, XP_016480436.1, XP_016480443.1, XP_016494707.1	XP_015631537.1, XP_015635885.1, XP_015635886.1, XP_015635888.1	GWHPBCHF006656, GWHPBCHF046194, GWHPBCHF046195, GWHPBCHF050190	GWHPBCHG006639, GWHPBCHG038753, GWHPBCHG038754, GWHPBCHG038755, GWHPBCHG055907, GWHPBCHG055908, GWHPBCHG055909, GWHPBCHG055910, GWHPBCHG055911
OG0000363	NP_001332578.1, NP_001332579.1, NP_001332580.1, NP_179614.1, NP_199201.1, NP_567819.1, NP_974633.1	XP_021987316.1, XP_021987317.1, XP_021987890.1, XP_021987891.1, XP_022001616.1, XP_022001617.1, XP_022001619.1, XP_022010817.1, XP_035840036.1, XP_035844932.1	GWHPBCHG031715, GWHPBCHG031716, GWHPBCHG031717, GWHPBCHG031718, GWHPBCHG040043, GWHPBCHG040044	XP_023759272.1, XP_023759273.1, XP_023759274.1, XP_052623037.1, XP_052623910.1, XP_052623911.1, XP_052623912.1	XP_016456441.1, XP_016456442.1, XP_016456443.1, XP_016461592.1, XP_016461593.1, XP_016475111.1, XP_016475112.1, XP_016475113.1, XP_016496849.1, XP_016496850.1, XP_016496851.1, XP_016496852.1, XP_016496853.1, XP_016496854.1	XP_015623751.1, XP_015623752.1, XP_015637070.1, XP_015637071.1, XP_015637074.1, XP_015637075.1, XP_015637076.1, XP_015637080.1, XP_015637081.1, XP_015637085.1, XP_015637086.1, XP_025880649.1, XP_025880650.1, XP_025880651.1, XP_025880652.1, XP_025880653.1	GWHPBCHF027420	GWHPBCHG031715, GWHPBCHG031716, GWHPBCHG031717, GWHPBCHG031718, GWHPBCHG040043, GWHPBCHG040044
OG0000364	NP_001332588.1, NP_196670.1, NP_197910.1, NP_851072.1	XP_021981146.1, XP_021990128.1, XP_021996758.1, XP_022001047.1, XP_022023255.2, XP_022023258.1, XP_022023264.1, XP_022023270.1, XP_022023277.1, XP_022023283.1, XP_022023288.1, XP_022023293.1, XP_035833323.1, XP_035837946.1, XP_035840297.1, XP_035840300.1, XP_035840301.1, XP_035840306.1, XP_035840307.1, XP_035840308.1, XP_035840310.1, XP_035840311.1, XP_035840313.1, XP_035840316.1, XP_035840318.1,…	GWHPBCHG001990, GWHPBCHG001991, GWHPBCHG006762, GWHPBCHG015203, GWHPBCHG055752	XP_023734007.1, XP_023734376.1, XP_023747029.1, XP_023765628.1	XP_016447192.1, XP_016479406.1, XP_016479715.1, XP_016479717.1, XP_016480113.1, XP_016480114.1, XP_016483149.1, XP_016489724.1, XP_016493888.1, XP_016498590.1, XP_016498591.1, XP_016502863.1, XP_016502864.1, XP_016515169.1	XP_025875738.1	GWHPBCHF001840, GWHPBCHF003521, GWHPBCHF006751, GWHPBCHF013688	GWHPBCHG001990, GWHPBCHG001991, GWHPBCHG006762, GWHPBCHG015203, GWHPBCHG055752
OG0000365	NP_173360.1, NP_174954.1, NP_189621.1, NP_192704.1	XP_021972063.1, XP_021979383.1, XP_021979856.1, XP_021980297.1, XP_021986221.2, XP_021986767.1, XP_021990921.2, XP_021992199.1, XP_021995760.1, XP_021995764.1, XP_021996236.1, XP_021997455.1, XP_022002715.1, XP_022003253.1, XP_022004014.1, XP_022004020.1, XP_022007473.1, XP_022007842.1, XP_022008156.1, XP_022013893.1, XP_022014873.1, XP_022023807.1, XP_022024632.1, XP_022024633.1, XP_022025099.1,…	GWHPBCHG012865	XP_023770636.1		XP_015613134.1, XP_015613135.1, XP_015613136.1, XP_025878323.1	GWHPBCHF011700, GWHPBCHF026042	GWHPBCHG012865
OG0000366	NP_189030.1	XP_021981512.1, XP_022035858.1, XP_022040805.1, XP_035833238.1	GWHPBCHG003468, GWHPBCHG003469, GWHPBCHG004418, GWHPBCHG004419	XP_023736405.1, XP_023736413.2, XP_023753210.1, XP_023753211.1, XP_023753212.1, XP_023753213.1, XP_023753214.1, XP_042751756.1, XP_042752053.1	XP_016433307.1, XP_016433308.1, XP_016433935.1, XP_016433936.1, XP_016433937.1, XP_016435993.1, XP_016439994.1, XP_016439995.1, XP_016445198.1, XP_016451013.1, XP_016453562.1, XP_016453565.1, XP_016454950.1, XP_016454951.1, XP_016457094.1, XP_016457654.1, XP_016461308.1, XP_016463143.1, XP_016468097.1, XP_016468167.1, XP_016468168.1, XP_016470083.1, XP_016471548.1, XP_016472527.1, XP_016475494.1,…		GWHPBCHF005260, GWHPBCHF030339	GWHPBCHG003468, GWHPBCHG003469, GWHPBCHG004418, GWHPBCHG004419
OG0000367	NP_191663.1, NP_850731.1	XP_021969520.1, XP_021981033.1, XP_022017483.1, XP_022017484.1, XP_022017838.1, XP_022018092.1, XP_022020906.1, XP_022035862.1, XP_022035866.1, XP_022035867.1, XP_022035868.1, XP_035844629.1, XP_035845406.1	GWHPBCHG029415, GWHPBCHG053492, GWHPBCHG053493, GWHPBCHG053494, GWHPBCHG053495, GWHPBCHG053510, GWHPBCHG053511, GWHPBCHG053512, GWHPBCHG053513	XP_023730814.1, XP_023750119.1, XP_023750243.1, XP_023750244.1, XP_023750245.2, XP_023750246.3, XP_023750247.1, XP_023750249.1, XP_023750252.1, XP_023759755.1, XP_023759756.1, XP_023759757.1, XP_023759798.1, XP_023759799.1, XP_023759801.1, XP_023771160.1, XP_042755114.1, XP_052621374.1, XP_052624049.1, XP_052624051.1	XP_016461373.1	XP_015613368.1, XP_015633339.1, XP_015633340.1, XP_015649218.1, XP_025880022.1	GWHPBCHF021738, GWHPBCHF025402, GWHPBCHF044156, GWHPBCHF044173, GWHPBCHF044174, GWHPBCHF044175, GWHPBCHF044177, GWHPBCHF044922	GWHPBCHG029415, GWHPBCHG053492, GWHPBCHG053493, GWHPBCHG053494, GWHPBCHG053495, GWHPBCHG053510, GWHPBCHG053511, GWHPBCHG053512, GWHPBCHG053513
OG0000368		XP_021970110.1, XP_021979593.1, XP_022005067.1, XP_022005069.1, XP_022013000.1, XP_022014764.1, XP_022014766.1, XP_022027053.1, XP_022027056.1, XP_022029558.1, XP_022041957.1	GWHPBCHG000985, GWHPBCHG000989, GWHPBCHG058743, GWHPBCHG058991, GWHPBCHG059004	XP_023731073.1, XP_023747188.1, XP_023747220.1, XP_023747227.1, XP_023747268.2, XP_023752878.1, XP_023756112.1, XP_023762941.1, XP_023770126.1	XP_016434782.1, XP_016436159.1, XP_016441635.1, XP_016447563.1, XP_016447564.1, XP_016447565.1, XP_016459997.1, XP_016459998.1, XP_016461005.1, XP_016461133.1, XP_016471794.1, XP_016474647.1, XP_016475972.1, XP_016479096.1, XP_016479097.1, XP_016480993.1, XP_016484489.1, XP_016484490.1, XP_016484665.1, XP_016486755.1, XP_016493958.1, XP_016500043.1, XP_016501597.1, XP_016501599.1, XP_016501600.1	XP_015612783.1, XP_015632924.1, XP_015635220.1	GWHPBCHF002784, GWHPBCHF002786, GWHPBCHF002787, GWHPBCHF030239, GWHPBCHF030250, GWHPBCHF048031, GWHPBCHF048230, GWHPBCHF048269, GWHPBCHF048278	GWHPBCHG000985, GWHPBCHG000989, GWHPBCHG058743, GWHPBCHG058991, GWHPBCHG059004
OG0000369		XP_021971202.1, XP_021971392.1, XP_021974806.1, XP_021980043.1, XP_021985288.1, XP_022003114.1, XP_022003552.1, XP_022007559.1, XP_022008323.1, XP_022014917.1, XP_022019469.1, XP_022024462.1, XP_022030425.1, XP_022040204.1, XP_035830757.1, XP_035830812.1, XP_035830948.1, XP_035832666.1, XP_035834012.1, XP_035837169.1, XP_035838042.1, XP_035840158.1, XP_035840178.1, XP_035845252.1	GWHPBCHG003644, GWHPBCHG003645, GWHPBCHG014086, GWHPBCHG014303	XP_023729691.1, XP_023730727.1, XP_023730728.1, XP_023731397.1, XP_023733198.1, XP_023734271.1, XP_023734429.1, XP_023735000.1, XP_023735556.1, XP_023737124.1, XP_023739095.1, XP_023745222.1, XP_023745368.1, XP_023751325.1, XP_023751988.1, XP_023756186.1, XP_023760256.1, XP_023760704.2, XP_023763618.1, XP_023767032.1, XP_042754406.1, XP_052619765.1, XP_052621617.1, XP_052621747.1, XP_052621750.1,…	XP_016513707.1		GWHPBCHF023434, GWHPBCHF036292	GWHPBCHG003644, GWHPBCHG003645, GWHPBCHG014086, GWHPBCHG014303
OG0000370				XP_023729259.1, XP_023732111.1, XP_023732612.1, XP_023733619.1, XP_023737287.1, XP_023738187.1, XP_023739172.1, XP_023739722.1, XP_023742160.1, XP_023742974.1, XP_023745018.1, XP_023746828.1, XP_023748037.1, XP_023752546.1, XP_023755306.1, XP_023757080.2, XP_023757104.2, XP_023759491.1, XP_023759875.1, XP_023760141.1, XP_023761595.1, XP_023766958.1, XP_023768575.1, XP_023769335.1, XP_023771670.1,…
OG0000371	NP_001031265.1, NP_001077806.1, NP_001077807.1, NP_001117579.1, NP_001154466.1, NP_001185368.1, NP_001330492.1, NP_174764.1, NP_177240.3, NP_177241.3, NP_177244.1, NP_177245.1, NP_198152.1, NP_198153.1, NP_564190.1, NP_564456.1, NP_565003.3, NP_849875.1, NP_850976.1	XP_021973287.1, XP_021973289.1, XP_021976368.1, XP_022011709.1	GWHPBCHG008536, GWHPBCHG024510, GWHPBCHG024533, GWHPBCHG029885, GWHPBCHG030511, GWHPBCHG044295, GWHPBCHG048878, GWHPBCHG055619	XP_023736649.2, XP_023738241.1, XP_023743993.1, XP_023748793.1, XP_023750454.1, XP_023750935.1, XP_023757883.1, XP_023757887.1, XP_023766175.1, XP_023772260.1, XP_023772261.1, XP_023772268.1, XP_042756532.2	XP_016441321.1, XP_016474659.1, XP_016489916.1, XP_016512343.1		GWHPBCHF001773, GWHPBCHF001774, GWHPBCHF026293, GWHPBCHF036807, GWHPBCHF036820, GWHPBCHF036822, GWHPBCHF036825, GWHPBCHF040656, GWHPBCHF040659, GWHPBCHF045936	GWHPBCHG008536, GWHPBCHG024510, GWHPBCHG024533, GWHPBCHG029885, GWHPBCHG030511, GWHPBCHG044295, GWHPBCHG048878, GWHPBCHG055619
OG0000372	NP_001190574.1, NP_001190575.1, NP_001330923.1, NP_001331789.1, NP_001331790.1, NP_001331791.1, NP_001331792.1, NP_568107.1, NP_568919.1	XP_021985302.1, XP_021985307.1, XP_022005904.1, XP_022005905.1, XP_022005907.1, XP_022005908.1, XP_022005910.1, XP_035831362.1, XP_035831368.1, XP_035831370.1, XP_035831371.1, XP_035831372.1, XP_035839276.1, XP_035839277.1, XP_035839278.1	GWHPBCHG020291, GWHPBCHG020292, GWHPBCHG020293, GWHPBCHG020294, GWHPBCHG063826, GWHPBCHG063827, GWHPBCHG063828	XP_023767864.1, XP_023767865.1, XP_023767866.1, XP_023767867.1, XP_023767868.1, XP_023767869.1, XP_023767870.1, XP_023767871.1	XP_016469394.1	XP_015630696.1, XP_015630697.1, XP_015630698.1, XP_015630700.1, XP_015646601.1, XP_015646602.1, XP_015646603.1, XP_015646604.1, XP_015646605.1, XP_015646606.1, XP_015646607.1, XP_015646608.1, XP_015646611.1, XP_025882824.1	GWHPBCHF017826, GWHPBCHF017827, GWHPBCHF054172, GWHPBCHF054174, GWHPBCHF054175	GWHPBCHG020291, GWHPBCHG020292, GWHPBCHG020293, GWHPBCHG020294, GWHPBCHG063826, GWHPBCHG063827, GWHPBCHG063828
OG0000373		XP_021968765.1, XP_021975884.1, XP_021983184.1, XP_021986822.1, XP_021992849.1, XP_021999316.1, XP_021999429.1, XP_021999834.1, XP_022003368.1, XP_022007147.1, XP_022013669.2, XP_022014647.1, XP_022016077.1, XP_022023189.1, XP_022027317.1, XP_022030156.1, XP_022030236.2, XP_022030708.1, XP_022033369.1, XP_022033634.1, XP_022035205.1, XP_022040832.1, XP_035830043.1, XP_035830418.1, XP_035830833.1,…
OG0000374		XP_021974414.1, XP_021975322.2, XP_021979494.1, XP_021980013.1, XP_021980016.1, XP_021984804.1, XP_021985101.1, XP_021986108.1, XP_021986259.1, XP_021989893.1, XP_021990697.1, XP_021991527.1, XP_021991791.1, XP_021992391.1, XP_021995406.1, XP_021995642.1, XP_021995847.1, XP_021995848.1, XP_021999371.1, XP_022000976.1, XP_022001855.1, XP_022003520.1, XP_022004109.1, XP_022007603.1, XP_022007649.1,…	GWHPBCHG010275, GWHPBCHG011627, GWHPBCHG014035, GWHPBCHG023216, GWHPBCHG031482, GWHPBCHG032347, GWHPBCHG033364, GWHPBCHG035223, GWHPBCHG040575, GWHPBCHG044589, GWHPBCHG050841				GWHPBCHF024967, GWHPBCHF025500, GWHPBCHF036719, GWHPBCHF053382	GWHPBCHG010275, GWHPBCHG011627, GWHPBCHG014035, GWHPBCHG023216, GWHPBCHG031482, GWHPBCHG032347, GWHPBCHG033364, GWHPBCHG035223, GWHPBCHG040575, GWHPBCHG044589, GWHPBCHG050841
OG0000375		XP_021976424.1, XP_021980942.1, XP_021994824.2, XP_021997999.1, XP_022011707.1, XP_022020701.1	GWHPBCHG014777, GWHPBCHG014781, GWHPBCHG014782, GWHPBCHG014783, GWHPBCHG014787, GWHPBCHG014788, GWHPBCHG014790, GWHPBCHG014797, GWHPBCHG014802	XP_023734979.1, XP_023734982.1, XP_023734983.1, XP_023742827.2, XP_023742839.1, XP_023742852.1, XP_023742877.1, XP_023758102.1, XP_023758108.2, XP_023772248.1, XP_023772249.1, XP_023772523.1, XP_023772524.1, XP_042752380.1, XP_052621502.1, XP_052622114.1, XP_052623287.1, XP_052623292.1, XP_052623468.1, XP_052623469.1, XP_052623555.1, XP_052623559.1, XP_052623561.1, XP_052623562.1, XP_052623563.1,…		XP_015613103.1, XP_015619983.1, XP_015637690.2, XP_015641696.1, XP_025877163.1	GWHPBCHF007171, GWHPBCHF013375, GWHPBCHF013376, GWHPBCHF013377, GWHPBCHF013378, GWHPBCHF013379, GWHPBCHF013380, GWHPBCHF017491, GWHPBCHF017496, GWHPBCHF044572	GWHPBCHG014777, GWHPBCHG014781, GWHPBCHG014782, GWHPBCHG014783, GWHPBCHG014787, GWHPBCHG014788, GWHPBCHG014790, GWHPBCHG014797, GWHPBCHG014802
OG0000376			GWHPBCHG002794, GWHPBCHG002795, GWHPBCHG004108, GWHPBCHG021446, GWHPBCHG033443, GWHPBCHG037354, GWHPBCHG038026, GWHPBCHG042051, GWHPBCHG042052, GWHPBCHG042913, GWHPBCHG044132, GWHPBCHG049242, GWHPBCHG049872, GWHPBCHG050211, GWHPBCHG050212, GWHPBCHG054517, GWHPBCHG054518	XP_023738754.1, XP_042758200.1, XP_052622468.1, XP_052622683.1, XP_052625806.1			GWHPBCHF004152, GWHPBCHF011954, GWHPBCHF012417, GWHPBCHF013015, GWHPBCHF013584, GWHPBCHF013585, GWHPBCHF013586, GWHPBCHF013587, GWHPBCHF013588, GWHPBCHF013589, GWHPBCHF041498, GWHPBCHF046422, GWHPBCHF047781, GWHPBCHF047873, GWHPBCHF047874, GWHPBCHF047875, GWHPBCHF047876, GWHPBCHF047877, GWHPBCHF047878, GWHPBCHF052152, GWHPBCHF052309, GWHPBCHF055761, GWHPBCHF055762, GWHPBCHF055763, GWHPBCHF055764,…	GWHPBCHG002794, GWHPBCHG002795, GWHPBCHG004108, GWHPBCHG021446, GWHPBCHG033443, GWHPBCHG037354, GWHPBCHG038026, GWHPBCHG042051, GWHPBCHG042052, GWHPBCHG042913, GWHPBCHG044132, GWHPBCHG049242, GWHPBCHG049872, GWHPBCHG050211, GWHPBCHG050212, GWHPBCHG054517, GWHPBCHG054518
OG0000377			GWHPBCHG005797, GWHPBCHG006195, GWHPBCHG013770, GWHPBCHG013771, GWHPBCHG020876, GWHPBCHG024926, GWHPBCHG027510, GWHPBCHG035321, GWHPBCHG041913, GWHPBCHG052917, GWHPBCHG056503, GWHPBCHG058337, GWHPBCHG062424	XP_023731810.1, XP_023732890.1, XP_023732891.2, XP_023736284.1, XP_023736850.1, XP_023739957.1, XP_023745843.1, XP_023753783.1, XP_023763643.2, XP_023764126.1, XP_023764918.1, XP_023769499.1, XP_052624416.1, XP_052624764.1, XP_052626911.1	XP_016511890.1		GWHPBCHF001918, GWHPBCHF004436, GWHPBCHF005614, GWHPBCHF008356, GWHPBCHF009885, GWHPBCHF016635, GWHPBCHF016641, GWHPBCHF017159, GWHPBCHF017759, GWHPBCHF018135, GWHPBCHF019710, GWHPBCHF023143, GWHPBCHF024047, GWHPBCHF025228, GWHPBCHF029853, GWHPBCHF039638, GWHPBCHF041313, GWHPBCHF043209, GWHPBCHF052470, GWHPBCHF052565, GWHPBCHF052694, GWHPBCHF053702, GWHPBCHF054309, GWHPBCHF055225	GWHPBCHG005797, GWHPBCHG006195, GWHPBCHG013770, GWHPBCHG013771, GWHPBCHG020876, GWHPBCHG024926, GWHPBCHG027510, GWHPBCHG035321, GWHPBCHG041913, GWHPBCHG052917, GWHPBCHG056503, GWHPBCHG058337, GWHPBCHG062424
OG0000378				XP_023730169.2, XP_023730726.1, XP_023733200.1, XP_023734078.1, XP_023734714.1, XP_023735180.1, XP_023738015.1, XP_023738335.1, XP_023739276.1, XP_023739451.1, XP_023740056.1, XP_023740547.1, XP_023740944.1, XP_023741460.1, XP_023742336.1, XP_023745461.1, XP_023747141.1, XP_023747600.1, XP_023747955.1, XP_023748660.1, XP_023749864.1, XP_023751176.2, XP_023753511.2, XP_023755199.1, XP_023756234.1,…
OG0000379					XP_016433295.1, XP_016433301.1, XP_016437418.1, XP_016437544.1, XP_016442759.1, XP_016442760.1, XP_016442761.1, XP_016446204.1, XP_016447262.1, XP_016448197.1, XP_016448429.1, XP_016451672.1, XP_016451766.1, XP_016451767.1, XP_016453048.1, XP_016453049.1, XP_016456324.1, XP_016458228.1, XP_016459939.1, XP_016459940.1, XP_016459941.1, XP_016461310.1, XP_016461311.1, XP_016461313.1, XP_016472940.1,…
OG0000380	NP_001077802.1, NP_001077803.1, NP_001185358.1, NP_177142.1, NP_201080.1, NP_566135.1, NP_849870.1, NP_974116.1, NP_974117.1	XP_021978431.1, XP_021983344.1, XP_021988119.1, XP_021988120.1, XP_022019382.1, XP_022036734.1, XP_035833664.1	GWHPBCHG060311, GWHPBCHG060312, GWHPBCHG060314, GWHPBCHG061566	XP_023739270.1, XP_023739271.1, XP_023739272.1, XP_023739274.1, XP_023744178.1, XP_023744179.1, XP_023744184.1, XP_023758330.1	XP_016434147.1, XP_016445844.1, XP_016445845.1, XP_016452293.1, XP_016454309.1, XP_016454310.1, XP_016458616.1, XP_016458617.1, XP_016458618.1, XP_016458620.1, XP_016471971.1, XP_016476624.1, XP_016476625.1, XP_016481470.1, XP_016481471.1, XP_016487862.1, XP_016507365.1, XP_016508873.1, XP_016509731.1, XP_016509733.1	XP_015611758.1, XP_015614483.1, XP_015639525.1, XP_015639526.1, XP_015639527.1, XP_015639528.1, XP_015649944.1, XP_015649945.1	GWHPBCHF019514, GWHPBCHF049313, GWHPBCHF049314, GWHPBCHF052022, GWHPBCHF052023	GWHPBCHG060311, GWHPBCHG060312, GWHPBCHG060314, GWHPBCHG061566
OG0000381	NP_001077815.1, NP_001119448.1, NP_001185385.1, NP_001320804.1, NP_001320805.1, NP_001322988.1, NP_001331640.1, NP_173199.2, NP_177421.1, NP_194338.1, NP_200515.1	XP_021981678.1, XP_021984516.1, XP_021984517.1, XP_021989966.1	GWHPBCHG007765, GWHPBCHG007766, GWHPBCHG007767, GWHPBCHG026808, GWHPBCHG026809, GWHPBCHG026810, GWHPBCHG056419	XP_023735801.1, XP_023752504.1, XP_023759999.1, XP_023760000.1, XP_023761929.1, XP_042756400.1	XP_016447301.1, XP_016447302.1, XP_016447303.1, XP_016447304.1, XP_016447305.1, XP_016458572.1, XP_016458573.1, XP_016458574.1, XP_016459111.1, XP_016459112.1, XP_016485900.1, XP_016501718.1, XP_016510039.1, XP_016510040.1, XP_016510041.1, XP_016510042.1, XP_016510043.1, XP_016510044.1	XP_015621667.1, XP_015621668.1, XP_015639502.1, XP_015640522.1	GWHPBCHF005704, GWHPBCHF005712, GWHPBCHF007508, GWHPBCHF022873, GWHPBCHF022874, GWHPBCHF046598, GWHPBCHF053407, GWHPBCHF053408	GWHPBCHG007765, GWHPBCHG007766, GWHPBCHG007767, GWHPBCHG026808, GWHPBCHG026809, GWHPBCHG026810, GWHPBCHG056419
OG0000382	NP_001077999.1, NP_001318920.1, NP_001322235.1, NP_001322236.1, NP_001324045.1, NP_001324046.1, NP_001324047.1, NP_171944.2, NP_180893.2	XP_022009152.2, XP_022026716.1, XP_022026717.1, XP_022026718.1, XP_035830130.1, XP_035830703.1	GWHPBCHG004545, GWHPBCHG004546, GWHPBCHG016978, GWHPBCHG016979, GWHPBCHG064894, GWHPBCHG064895, GWHPBCHG064896	XP_023737981.1, XP_023737982.1, XP_023737984.1, XP_023737985.1, XP_023759803.1, XP_023759810.2, XP_042755779.2, XP_042757879.1, XP_052624042.1, XP_052624043.1	XP_016436876.1, XP_016436877.1, XP_016436878.1, XP_016436879.1, XP_016436880.1, XP_016436881.1, XP_016444632.1, XP_016444633.1, XP_016444634.1, XP_016450062.1, XP_016450063.1, XP_016450064.1, XP_016450065.1, XP_016470938.1, XP_016470939.1, XP_016470940.1, XP_016470941.1, XP_016470942.1, XP_016470943.1		GWHPBCHF005338, GWHPBCHF014966, GWHPBCHF014967, GWHPBCHF055093, GWHPBCHF055094, GWHPBCHF055095, GWHPBCHF055096	GWHPBCHG004545, GWHPBCHG004546, GWHPBCHG016978, GWHPBCHG016979, GWHPBCHG064894, GWHPBCHG064895, GWHPBCHG064896
OG0000383	NP_001078424.1, NP_001329707.1, NP_176395.1, NP_178631.1, NP_182042.2, NP_191623.1, NP_192371.1, NP_567504.1, NP_567642.1, NP_849298.1, NP_849395.1, NP_850431.2	XP_021978231.1, XP_021993584.1, XP_022000451.1, XP_022000452.1, XP_022021474.1, XP_022021475.1, XP_022029623.1, XP_022029624.1, XP_022036894.1, XP_022039494.1	GWHPBCHG001749, GWHPBCHG029070, GWHPBCHG054022, GWHPBCHG054023, GWHPBCHG060814, GWHPBCHG060815	XP_023735667.1, XP_023738937.1, XP_023738942.1, XP_023742783.1, XP_023742785.1, XP_023747822.2, XP_023747823.1, XP_052621384.1	XP_016444711.1, XP_016452047.1, XP_016455070.1, XP_016455071.1, XP_016458647.1, XP_016466538.1, XP_016478285.1, XP_016478286.1, XP_016478287.1, XP_016490491.1, XP_016494390.1, XP_016497072.1, XP_016499439.1, XP_016508206.1, XP_016508725.1	XP_015637094.1, XP_015647608.1, XP_015648218.1	GWHPBCHF023854, GWHPBCHF023855, GWHPBCHF025145, GWHPBCHF044603, GWHPBCHF049696	GWHPBCHG001749, GWHPBCHG029070, GWHPBCHG054022, GWHPBCHG054023, GWHPBCHG060814, GWHPBCHG060815
OG0000384	NP_001318446.1, NP_001324923.1, NP_001324924.1, NP_001324925.1, NP_001324926.1, NP_566126.1, NP_566712.1, NP_567445.1	XP_021981388.1, XP_021981395.1, XP_021981407.1, XP_021989733.1, XP_021989734.1, XP_021989735.1, XP_021989736.1, XP_021989737.1, XP_021992525.1, XP_022009213.1, XP_022013182.1, XP_022013183.1, XP_035838717.1	GWHPBCHG009599, GWHPBCHG017076, GWHPBCHG017078, GWHPBCHG017079, GWHPBCHG017080, GWHPBCHG064799, GWHPBCHG064803	XP_023745721.1, XP_023745724.1, XP_023765218.1, XP_023767272.1, XP_023767273.1, XP_023767274.1, XP_023769048.1	XP_016456129.1, XP_016456130.1, XP_016456132.1, XP_016464114.1, XP_016464115.1, XP_016481263.1, XP_016496427.1, XP_016496433.1, XP_016496444.1, XP_016503015.1, XP_016503016.1, XP_016504073.1, XP_016505364.1	XP_015628338.1, XP_015644950.1, XP_015646229.1	GWHPBCHF009096, GWHPBCHF015037, GWHPBCHF015038, GWHPBCHF054944, GWHPBCHF054945, GWHPBCHF054995, GWHPBCHF054997	GWHPBCHG009599, GWHPBCHG017076, GWHPBCHG017078, GWHPBCHG017079, GWHPBCHG017080, GWHPBCHG064799, GWHPBCHG064803
OG0000385	NP_001318647.1, NP_001319010.1, NP_001319383.1, NP_001322360.1, NP_001322362.1, NP_001322364.1, NP_001322448.1, NP_001322449.1, NP_001328113.1, NP_172999.1, NP_177619.2, NP_194977.6	XP_021972459.1, XP_021972460.1, XP_021984327.1, XP_021987995.1, XP_035833896.1, XP_035833897.1, XP_035833898.1, XP_035833899.1	GWHPBCHG026306, GWHPBCHG026307, GWHPBCHG026308, GWHPBCHG062747, GWHPBCHG062748	XP_023729443.1, XP_023759605.1, XP_023761093.1, XP_023761099.1, XP_023763417.1, XP_052627363.1	XP_016442656.1, XP_016442657.1, XP_016442658.1, XP_016442659.1, XP_016452983.1, XP_016452984.1, XP_016452985.1, XP_016460509.1, XP_016460510.1, XP_016460511.1, XP_016460512.1, XP_016460513.1, XP_016486062.1, XP_016486063.1, XP_016486064.1, XP_016488061.1, XP_016495710.1, XP_016502731.1, XP_016502736.1	XP_015628053.1, XP_015637879.1, XP_015637880.1, XP_015637881.1	GWHPBCHF000116, GWHPBCHF000117, GWHPBCHF000118, GWHPBCHF053182, GWHPBCHF053183, GWHPBCHF053602	GWHPBCHG026306, GWHPBCHG026307, GWHPBCHG026308, GWHPBCHG062747, GWHPBCHG062748
OG0000386	NP_001321661.1, NP_001321662.1, NP_001321663.1, NP_176226.3	XP_021999133.1, XP_021999134.1, XP_021999135.1, XP_021999136.1, XP_021999137.1, XP_035836367.1, XP_035836368.1, XP_035836369.1	GWHPBCHG030891, GWHPBCHG030892, GWHPBCHG030893, GWHPBCHG030894, GWHPBCHG030895	XP_023736039.1, XP_023736040.1, XP_042756760.1, XP_042756761.1, XP_042756762.1, XP_042756763.1, XP_042756764.1	XP_016437011.1, XP_016437012.1, XP_016437013.1, XP_016437014.1, XP_016437015.1, XP_016437016.1, XP_016437017.1, XP_016437018.1, XP_016437019.1, XP_016437020.1, XP_016437021.1, XP_016437022.1, XP_016441710.1, XP_016441711.1, XP_016441712.1, XP_016441713.1, XP_016441714.1, XP_016441716.1, XP_016441717.1, XP_016441718.1, XP_016441719.1, XP_016441720.1, XP_016441721.1, XP_016441722.1	XP_015650047.1, XP_015650051.1, XP_025883346.1, XP_025883347.1	GWHPBCHF016761, GWHPBCHF026597, GWHPBCHF026598, GWHPBCHF026599, GWHPBCHF026600, GWHPBCHF026601, GWHPBCHF026602, GWHPBCHF026603	GWHPBCHG030891, GWHPBCHG030892, GWHPBCHG030893, GWHPBCHG030894, GWHPBCHG030895
OG0000387	NP_001324128.1, NP_001324129.1, NP_181245.1	XP_021973203.1, XP_021973204.1, XP_021973205.1, XP_021973206.1, XP_022006017.1, XP_022006018.1, XP_035831116.1, XP_035839280.1	GWHPBCHG020265, GWHPBCHG020266, GWHPBCHG020267, GWHPBCHG020268, GWHPBCHG020269, GWHPBCHG020270, GWHPBCHG020271, GWHPBCHG020272	XP_023767841.1, XP_023767843.1, XP_023767844.1	XP_016446170.1, XP_016446171.1, XP_016451132.1, XP_016451133.1, XP_016477682.1, XP_016477683.1, XP_016477684.1, XP_016482054.1, XP_016482062.1, XP_016482069.1, XP_016482076.1, XP_016489678.1, XP_016489679.1, XP_016489680.1, XP_016489681.1, XP_016489682.1, XP_016489683.1, XP_016489684.1, XP_016492357.1, XP_016492358.1, XP_016498160.1, XP_016498161.1, XP_016498163.1, XP_016498164.1	XP_015622534.1, XP_015637673.1, XP_015637674.1, XP_015637680.1, XP_015637681.1, XP_025878096.1, XP_025878097.1, XP_025878099.1, XP_025878100.1, XP_025878101.1	GWHPBCHF017807	GWHPBCHG020265, GWHPBCHG020266, GWHPBCHG020267, GWHPBCHG020268, GWHPBCHG020269, GWHPBCHG020270, GWHPBCHG020271, GWHPBCHG020272
OG0000388	NP_001327130.1, NP_195564.2, NP_201409.1, NP_566949.2, NP_974708.1	XP_021982530.1, XP_021988726.1, XP_022002040.1, XP_022012402.1, XP_022015908.1, XP_022015910.1, XP_022037948.1, XP_022037950.1, XP_022037951.1, XP_035834420.1, XP_035846402.1	GWHPBCHG018336, GWHPBCHG018337, GWHPBCHG023804, GWHPBCHG027842, GWHPBCHG027843, GWHPBCHG049508, GWHPBCHG049509	XP_023751254.1, XP_023766890.2, XP_023769872.1, XP_023769873.1	XP_016440578.1, XP_016440579.1, XP_016446405.1, XP_016446406.1, XP_016452209.1, XP_016452210.1, XP_016454775.1, XP_016454777.1, XP_016457388.1, XP_016474186.1, XP_016475558.1, XP_016475559.1, XP_016475560.1, XP_016475561.1, XP_016475562.1, XP_016490513.1, XP_016490514.1, XP_016492661.1, XP_016510563.1	XP_015631013.1, XP_015631014.1, XP_015641131.1, XP_015643316.1, XP_025876827.1	GWHPBCHF016106, GWHPBCHF016107, GWHPBCHF016108, GWHPBCHF020919, GWHPBCHF023992, GWHPBCHF023993, GWHPBCHF041178	GWHPBCHG018336, GWHPBCHG018337, GWHPBCHG023804, GWHPBCHG027842, GWHPBCHG027843, GWHPBCHG049508, GWHPBCHG049509
OG0000389		XP_021971356.1, XP_021971459.1, XP_021975542.1, XP_021979110.1, XP_021979157.1, XP_021979327.1, XP_021979691.1, XP_021980094.1, XP_021980285.1, XP_021980505.1, XP_021984692.1, XP_021984977.1, XP_021985280.1, XP_021986803.1, XP_021990932.1, XP_021990982.1, XP_021991114.1, XP_021991913.1, XP_021992423.1, XP_021995540.1, XP_021995569.1, XP_021995580.1, XP_021996109.1, XP_021998508.1, XP_021998567.1,…
OG0000390		XP_022030428.1, XP_035829971.1, XP_035830162.1, XP_035831821.1, XP_035831980.1, XP_035832874.1, XP_035834037.1, XP_035834140.1, XP_035835803.1, XP_035838086.1, XP_035838377.1, XP_035838742.1, XP_035838811.1, XP_035840146.1, XP_035840227.1, XP_035841267.1, XP_035843528.1, XP_035843895.1, XP_035845110.1, XP_035845130.1, XP_035845241.1, XP_035845771.1	GWHPBCHG001596, GWHPBCHG006016, GWHPBCHG015729, GWHPBCHG019442, GWHPBCHG020815, GWHPBCHG051990, GWHPBCHG056070, GWHPBCHG058104, GWHPBCHG061881	XP_023750362.1, XP_042752588.1, XP_042753320.1, XP_042758130.1, XP_052620553.1	XP_016433127.1, XP_016480656.1, XP_016493075.1, XP_016502469.1, XP_016508967.1	XP_025880999.1	GWHPBCHF002430, GWHPBCHF002563, GWHPBCHF003168, GWHPBCHF004326, GWHPBCHF010613, GWHPBCHF018404, GWHPBCHF021956, GWHPBCHF030443, GWHPBCHF036211, GWHPBCHF036431, GWHPBCHF036493, GWHPBCHF042200, GWHPBCHF043103, GWHPBCHF053057	GWHPBCHG001596, GWHPBCHG006016, GWHPBCHG015729, GWHPBCHG019442, GWHPBCHG020815, GWHPBCHG051990, GWHPBCHG056070, GWHPBCHG058104, GWHPBCHG061881
OG0000391					XP_016432994.1, XP_016434308.1, XP_016436516.1, XP_016438316.1, XP_016440085.1, XP_016440162.1, XP_016440312.1, XP_016440541.1, XP_016440543.1, XP_016441823.1, XP_016444185.1, XP_016444919.1, XP_016446422.1, XP_016447177.1, XP_016449882.1, XP_016451046.1, XP_016452085.1, XP_016452595.1, XP_016452939.1, XP_016454373.1, XP_016456282.1, XP_016457748.1, XP_016457773.1, XP_016463343.1, XP_016464858.1,…
OG0000392	NP_001031109.1, NP_001031477.1, NP_001324716.1, NP_001325928.1, NP_174240.2, NP_180977.1, NP_190676.1, NP_201208.2	XP_022007865.2, XP_022018150.1, XP_022019627.1, XP_022029657.1, XP_022034483.1, XP_022038628.1, XP_022038630.1	GWHPBCHG049601, GWHPBCHG056522, GWHPBCHG056523, GWHPBCHG059713, GWHPBCHG059714, GWHPBCHG061431, GWHPBCHG061432, GWHPBCHG061433, GWHPBCHG061434, GWHPBCHG061435	XP_023731839.1, XP_023741007.1, XP_023749631.1, XP_023755683.1, XP_023756612.1, XP_023756613.1, XP_042753977.1, XP_052621180.1	XP_016452007.1, XP_016461456.1, XP_016462985.1, XP_016462986.1, XP_016471507.1, XP_016483577.1, XP_016505636.1, XP_016505637.1	XP_015617045.1, XP_015621576.1, XP_015635820.1, XP_015635821.1, XP_015635822.1, XP_025880843.1, XP_025880844.1	GWHPBCHF041274, GWHPBCHF041275, GWHPBCHF048828, GWHPBCHF048829, GWHPBCHF048830, GWHPBCHF051905	GWHPBCHG049601, GWHPBCHG056522, GWHPBCHG056523, GWHPBCHG059713, GWHPBCHG059714, GWHPBCHG061431, GWHPBCHG061432, GWHPBCHG061433, GWHPBCHG061434, GWHPBCHG061435
[truncated: 48,240 more rows]

## Sheet: TKS OrthoFinder result
Supplementary Table S2 OrthoFinder result (T. kok-saghyz, A. thaliana, H. brasiliensis, T. mongolicum, L. sativa, N. tabacum, H. annuus, O. sativa)
OG0015326		XP_022028550.1	GWHPBCHG013364	XP_023764267.1, XP_023764268.1	XP_016455366.1, XP_016465609.1		GWHPBCHF012414, GWHPBCHF012418	GWHPBCHG013364
OG0003969	NP_179452.1, NP_188069.1, NP_195399.1	XP_021998516.1, XP_022008682.1, XP_022009289.1, XP_022039128.1	GWHPBCHG049197, GWHPBCHG049701	XP_023744187.2, XP_023757664.1, XP_023760018.1	XP_016435651.1, XP_016442098.1, XP_016449194.1, XP_016478168.1, XP_016504552.1	XP_015647986.1, XP_015647987.1	GWHPBCHF040951
[truncated: 5 more rows]

## Sheet: 8 species' sequences
Supplementary Table S3 The amino acid sequence of eight species (T. kok-saghyz, A. thaliana, H. brasiliensis, T. mongolicum, L. sativa, N. tabacum, H. annuus, O. sativa)
[truncated: 401 more rows]

[truncated: 5 more sheets: Collinear relationships, qRT, clone, proteome sequence 1, proteome sequence 2]
